# Supplementary material for: Development of a novel hand cleansing product for low-income contexts: The case of tab soap
Source: PLoS One. 2023 May 31;18(5):e0283741. doi: 10.1371/journal.pone.0283741 (PMC10231818; doi:10.1371/journal.pone.0283741)
Supplement: S1 File — Data the 9 households where sensors recorded each time the device was used for at least part of the trial period. (XLSX) [file pone.0283741.s001.xlsx]

## Sheet: MRHH4
			Date					Time
			Pre filing
2020	1	9	9/1/2020	Thursday	10	0	45	10:0:45	rotations	0.3	Soap	quantity	0.84	duration	(s)	0.21
2020	1	9	9/1/2020	Thursday	14	12	10	14:12:10	rotations	0.9	Soap	quantity	2.52	duration	(s)	2.47
2020	1	9	9/1/2020	Thursday	14	12	17	14:12:17	rotations	1.9	Soap	quantity	5.32	duration	(s)	2.59
2020	1	9	9/1/2020	Thursday	14	12	57	14:12:57	rotations	0.8	Soap	quantity	2.24	duration	(s)	3.44
2020	1	11	11/1/2020	Saturday	13	45	32	13:45:32	rotations	1.5	Soap	quantity	4.2	duration	(s)	13.65
2020	1	11	11/1/2020	Saturday	13	46	0	13:46:0	rotations	0.1	Soap	quantity	0.28	duration	(s)	2.44
2020	1	11	11/1/2020	Saturday	13	46	18	13:46:18	rotations	0.05	Soap	quantity	0.14	duration	(s)	0.73
2020	1	11	11/1/2020	Saturday	13	46	30	13:46:30	rotations	0.1	Soap	quantity	0.28	duration	(s)	2.36
2020	1	11	11/1/2020	Saturday	13	53	6	13:53:6	rotations	0.05	Soap	quantity	0.14	duration	(s)	2.11
2020	1	11	11/1/2020	Saturday	13	54	24	13:54:24	rotations	0.2	Soap	quantity	0.56	duration	(s)	1.01
2020	1	11	11/1/2020	Saturday	13	54	28	13:54:28	rotations	0.1	Soap	quantity	0.28	duration	(s)	1.07
2020	1	13	13/1/2020	Monday	16	20	38	16:20:38	rotations	0.6	Soap	quantity	1.68	duration	(s)	3.15
2020	1	13	13/1/2020	Monday	21	36	36	21:36:36	rotations	0.4	Soap	quantity	1.12	duration	(s)	3.3
2020	1	16	16/1/2020	Thursday	12	4	17	12:4:17	rotations	0.7	Soap	quantity	1.96	duration	(s)	6.91
2020	1	16	16/1/2020	Thursday	19	40	13	19:40:13	rotations	0.5	Soap	quantity	1.4	duration	(s)	4.34
2020	1	17	17/1/2020	Friday	6	16	11	6:16:11	rotations	0.45	Soap	quantity	1.26	duration	(s)	2.93
2020	1	17	17/1/2020	Friday	6	16	16	6:16:16	rotations	0.15	Soap	quantity	0.42	duration	(s)	0.3
2020	1	18	18/1/2020	Saturday	6	28	55	6:28:55	rotations	0.3	Soap	quantity	0.84	duration	(s)	0.4
2020	1	18	18/1/2020	Saturday	11	22	0	11:22:0	rotations	8.2	Soap	quantity	22.96	duration	(s)	38.47
2020	1	18	18/1/2020	Saturday	11	30	20	11:30:20	rotations	1.45	Soap	quantity	4.06	duration	(s)	14.49
2020	1	18	18/1/2020	Saturday	11	34	27	11:34:27	rotations	0.55	Soap	quantity	1.54	duration	(s)	4.94
2020	1	21	21/1/2020	Tuesday	14	41	39	14:41:39	rotations	0.05	Soap	quantity	0.14	duration	(s)	0.35
2020	1	21	21/1/2020	Tuesday	14	41	52	14:41:52	rotations	0.15	Soap	quantity	0.42	duration	(s)	1.25
2020	1	21	21/1/2020	Tuesday	14	41	56	14:41:56	rotations	0.05	Soap	quantity	0.14	duration	(s)	0.68
2020	1	21	21/1/2020	Tuesday	14	42	9	14:42:9	rotations	0.1	Soap	quantity	0.28	duration	(s)	0.63
2020	1	21	21/1/2020	Tuesday	14	42	13	14:42:13	rotations	0.05	Soap	quantity	0.14	duration	(s)	0.96
2020	1	24	24/1/2020	Friday	18	11	20	18:11:20	rotations	0.1	Soap	quantity	0.28	duration	(s)	0.06
2020	1	24	24/1/2020	Friday	18	13	6	18:13:6	rotations	0.1	Soap	quantity	0.28	duration	(s)	0.62
2020	1	24	24/1/2020	Friday	18	14	19	18:14:19	rotations	0.1	Soap	quantity	0.28	duration	(s)	2.87
2020	1	24	24/1/2020	Friday	18	15	1	18:15:1	rotations	0.45	Soap	quantity	1.26	duration	(s)	3.56
2020	1	24	24/1/2020	Friday	18	15	48	18:15:48	rotations	0.45	Soap	quantity	1.26	duration	(s)	2.63
2020	1	24	24/1/2020	Friday	18	16	3	18:16:3	rotations	26.45	Soap	quantity	74.06	duration	(s)	11.8
2020	1	24	24/1/2020	Friday	18	16	32	18:16:32	rotations	23.1	Soap	quantity	64.68	duration	(s)	12.88
2020	1	24	24/1/2020	Friday	18	17	56	18:17:56	rotations	10.75	Soap	quantity	30.1	duration	(s)	29.11
2020	1	24	24/1/2020	Friday	18	18	8	18:18:8	rotations	0.85	Soap	quantity	2.38	duration	(s)	7.24
2020	1	24	24/1/2020	Friday	18	18	11	18:18:11	rotations	0.95	Soap	quantity	2.66	duration	(s)	0.72
2020	1	24	24/1/2020	Friday	18	18	17	18:18:17	rotations	0.5	Soap	quantity	1.4	duration	(s)	2.42
2020	1	24	24/1/2020	Friday	18	18	28	18:18:28	rotations	1.3	Soap	quantity	3.64	duration	(s)	4.41
2020	1	24	24/1/2020	Friday	18	18	40	18:18:40	rotations	0.65	Soap	quantity	1.82	duration	(s)	4.89
2020	1	24	24/1/2020	Friday	18	18	50	18:18:50	rotations	0.8	Soap	quantity	2.24	duration	(s)	3.25
2020	1	24	24/1/2020	Friday	18	18	59	18:18:59	rotations	0.1	Soap	quantity	0.28	duration	(s)	2.56
2020	1	24	24/1/2020	Friday	18	23	47	18:23:47	rotations	0.6	Soap	quantity	1.68	duration	(s)	2.42
2020	1	25	25/1/2020	Saturday	6	54	13	6:54:13	rotations	0.1	Soap	quantity	0.28	duration	(s)	0.25
2020	1	25	25/1/2020	Saturday	6	54	37	6:54:37	rotations	13.85	Soap	quantity	38.78	duration	(s)	7.89
2020	1	27	27/1/2020	Monday	9	8	2	9:8:2	rotations	0.05	Soap	quantity	0.14	duration	(s)	3
2020	1	27	27/1/2020	Monday	9	9	5	9:9:5	rotations	0.2	Soap	quantity	0.56	duration	(s)	2.34
2020	1	27	27/1/2020	Monday	9	23	51	9:23:51	rotations	0.05	Soap	quantity	0.14	duration	(s)	1.51
2020	1	27	27/1/2020	Monday	9	23	55	9:23:55	rotations	0.1	Soap	quantity	0.28	duration	(s)	0.16
2020	1	27	27/1/2020	Monday	11	22	35	11:22:35	rotations	0.05	Soap	quantity	0.14	duration	(s)	0.09
2020	1	27	27/1/2020	Monday	11	22	39	11:22:39	rotations	0.35	Soap	quantity	0.98	duration	(s)	0.2
2020	1	27	27/1/2020	Monday	11	22	42	11:22:42	rotations	0.1	Soap	quantity	0.28	duration	(s)	0.17
2020	1	27	27/1/2020	Monday	11	22	46	11:22:46	rotations	2.15	Soap	quantity	6.02	duration	(s)	0.3
2020	1	27	27/1/2020	Monday	11	22	49	11:22:49	rotations	0.1	Soap	quantity	0.28	duration	(s)	0.06
2020	1	27	27/1/2020	Monday	11	22	52	11:22:52	rotations	0.1	Soap	quantity	0.28	duration	(s)	0.18
2020	1	27	27/1/2020	Monday	11	24	48	11:24:48	rotations	0.45	Soap	quantity	1.26	duration	(s)	3.96
2020	1	27	27/1/2020	Monday	11	24	53	11:24:53	rotations	3.05	Soap	quantity	8.54	duration	(s)	2.47
2020	1	27	27/1/2020	Monday	11	25	1	11:25:1	rotations	5.2	Soap	quantity	14.56	duration	(s)	4.5
2020	1	27	27/1/2020	Monday	11	25	5	11:25:5	rotations	1.9	Soap	quantity	5.32	duration	(s)	0.99
2020	1	27	27/1/2020	Monday	11	25	9	11:25:9	rotations	6	Soap	quantity	16.8	duration	(s)	0.3
2020	1	27	27/1/2020	Monday	11	25	12	11:25:12	rotations	2.6	Soap	quantity	7.28	duration	(s)	0.15
2020	1	27	27/1/2020	Monday	11	25	16	11:25:16	rotations	1	Soap	quantity	2.8	duration	(s)	0.2
2020	1	27	27/1/2020	Monday	11	25	25	11:25:25	rotations	2.4	Soap	quantity	6.72	duration	(s)	5.95
2020	1	27	27/1/2020	Monday	11	36	13	11:36:13	rotations	4153.2	Soap	quantity	11629	duration	(s)	644.88
2020	1	27	27/1/2020	Monday	11	36	28	11:36:28	rotations	1.4	Soap	quantity	3.92	duration	(s)	12.06
2020	1	27	27/1/2020	Monday	11	36	44	11:36:44	rotations	1.05	Soap	quantity	2.94	duration	(s)	11.92
2020	1	27	27/1/2020	Monday	11	37	7	11:37:7	rotations	27.95	Soap	quantity	78.26	duration	(s)	20.31
2020	1	27	27/1/2020	Monday	11	38	49	11:38:49	rotations	363.95	Soap	quantity	1019.06	duration	(s)	98.43
2020	1	27	27/1/2020	Monday	11	38	59	11:38:59	rotations	0.55	Soap	quantity	1.54	duration	(s)	3.64
2020	1	27	27/1/2020	Monday	11	39	10	11:39:10	rotations	0.25	Soap	quantity	0.7	duration	(s)	5.02
2020	1	27	27/1/2020	Monday	11	39	19	11:39:19	rotations	0.2	Soap	quantity	0.56	duration	(s)	5.43
2020	1	27	27/1/2020	Monday	11	39	23	11:39:23	rotations	0.2	Soap	quantity	0.56	duration	(s)	0.58
2020	1	27	27/1/2020	Monday	11	39	33	11:39:33	rotations	0.85	Soap	quantity	2.38	duration	(s)	7.16
2020	1	27	27/1/2020	Monday	11	39	38	11:39:38	rotations	0.05	Soap	quantity	0.14	duration	(s)	1.77
2020	1	27	27/1/2020	Monday	11	39	50	11:39:50	rotations	0.2	Soap	quantity	0.56	duration	(s)	2.51
2020	1	27	27/1/2020	Monday	11	40	0	11:40:0	rotations	0.75	Soap	quantity	2.1	duration	(s)	6.85
2020	1	27	27/1/2020	Monday	11	40	19	11:40:19	rotations	1.85	Soap	quantity	5.18	duration	(s)	11.9
2020	1	27	27/1/2020	Monday	11	41	6	11:41:6	rotations	35.85	Soap	quantity	100.38	duration	(s)	40.7
2020	1	27	27/1/2020	Monday	11	41	44	11:41:44	rotations	47.65	Soap	quantity	133.42	duration	(s)	34.9
2020	1	27	27/1/2020	Monday	11	42	21	11:42:21	rotations	261.8	Soap	quantity	733.04	duration	(s)	30.12
2020	1	27	27/1/2020	Monday	11	43	19	11:43:19	rotations	50.7	Soap	quantity	141.96	duration	(s)	55.65
2020	1	27	27/1/2020	Monday	11	43	39	11:43:39	rotations	0.25	Soap	quantity	0.7	duration	(s)	9.51
2020	1	27	27/1/2020	Monday	11	43	46	11:43:46	rotations	0.1	Soap	quantity	0.28	duration	(s)	0.7
2020	1	27	27/1/2020	Monday	11	43	56	11:43:56	rotations	0.1	Soap	quantity	0.28	duration	(s)	0.28
2020	1	27	27/1/2020	Monday	11	44	10	11:44:10	rotations	0.05	Soap	quantity	0.14	duration	(s)	1.54
2020	1	27	27/1/2020	Monday	11	44	15	11:44:15	rotations	0.1	Soap	quantity	0.28	duration	(s)	1.99
2020	1	27	27/1/2020	Monday	11	44	42	11:44:42	rotations	0.9	Soap	quantity	2.52	duration	(s)	4.08
2020	1	27	27/1/2020	Monday	11	45	4	11:45:4	rotations	0.2	Soap	quantity	0.56	duration	(s)	0.43
2020	1	27	27/1/2020	Monday	11	45	9	11:45:9	rotations	0.7	Soap	quantity	1.96	duration	(s)	1.71
2020	1	27	27/1/2020	Monday	11	45	18	11:45:18	rotations	1.75	Soap	quantity	4.9	duration	(s)	5.02
2020	1	27	27/1/2020	Monday	11	45	23	11:45:23	rotations	0.95	Soap	quantity	2.66	duration	(s)	2.39
2020	1	27	27/1/2020	Monday	11	45	32	11:45:32	rotations	0.5	Soap	quantity	1.4	duration	(s)	2.17
2020	1	27	27/1/2020	Monday	11	45	48	11:45:48	rotations	0.15	Soap	quantity	0.42	duration	(s)	0.74
2020	1	27	27/1/2020	Monday	11	47	2	11:47:2	rotations	0.65	Soap	quantity	1.82	duration	(s)	3.81
2020	1	27	27/1/2020	Monday	11	47	12	11:47:12	rotations	0.15	Soap	quantity	0.42	duration	(s)	3.32
2020	1	27	27/1/2020	Monday	11	48	46	11:48:46	rotations	0.05	Soap	quantity	0.14	duration	(s)	1.88
2020	1	27	27/1/2020	Monday	11	57	54	11:57:54	rotations	5.15	Soap	quantity	14.42	duration	(s)	10.09
2020	1	27	27/1/2020	Monday	11	58	15	11:58:15	rotations	0.25	Soap	quantity	0.7	duration	(s)	1.25
2020	1	27	27/1/2020	Monday	11	58	22	11:58:22	rotations	0.1	Soap	quantity	0.28	duration	(s)	0.37
2020	1	27	27/1/2020	Monday	11	58	35	11:58:35	rotations	0.1	Soap	quantity	0.28	duration	(s)	0.66
2020	1	27	27/1/2020	Monday	11	58	47	11:58:47	rotations	1.65	Soap	quantity	4.62	duration	(s)	8.88
2020	1	27	27/1/2020	Monday	11	59	0	11:59:0	rotations	0.6	Soap	quantity	1.68	duration	(s)	6.72
2020	1	27	27/1/2020	Monday	12	0	25	12:0:25	rotations	0.1	Soap	quantity	0.28	duration	(s)	1.97
2020	1	27	27/1/2020	Monday	12	10	45	12:10:45	rotations	0.05	Soap	quantity	0.14	duration	(s)	2.41
2020	1	27	27/1/2020	Monday	13	13	45	13:13:45	rotations	0.1	Soap	quantity	0.28	duration	(s)	1.19
2020	1	27	27/1/2020	Monday	13	13	49	13:13:49	rotations	0.15	Soap	quantity	0.42	duration	(s)	1.21
2020	1	27	27/1/2020	Monday	13	13	57	13:13:57	rotations	0.4	Soap	quantity	1.12	duration	(s)	1.92
2020	1	27	27/1/2020	Monday	13	14	2	13:14:2	rotations	0.05	Soap	quantity	0.14	duration	(s)	1.42
2020	1	27	27/1/2020	Monday	13	14	28	13:14:28	rotations	9.35	Soap	quantity	26.18	duration	(s)	13.66
2020	1	27	27/1/2020	Monday	13	15	29	13:15:29	rotations	18.25	Soap	quantity	51.1	duration	(s)	15.5
2020	1	27	27/1/2020	Monday	13	15	39	13:15:39	rotations	0.5	Soap	quantity	1.4	duration	(s)	3.67
2020	1	27	27/1/2020	Monday	13	15	42	13:15:42	rotations	0.1	Soap	quantity	0.28	duration	(s)	0.37
2020	1	27	27/1/2020	Monday	13	15	48	13:15:48	rotations	0.5	Soap	quantity	1.4	duration	(s)	2.63
2020	1	27	27/1/2020	Monday	13	16	6	13:16:6	rotations	4.2	Soap	quantity	11.76	duration	(s)	14.84
2020	1	27	27/1/2020	Monday	13	16	13	13:16:13	rotations	0.4	Soap	quantity	1.12	duration	(s)	3.23
2020	1	27	27/1/2020	Monday	13	16	20	13:16:20	rotations	0.1	Soap	quantity	0.28	duration	(s)	0.65
2020	1	27	27/1/2020	Monday	13	17	8	13:17:8	rotations	0.05	Soap	quantity	0.14	duration	(s)	0.93
2020	1	27	27/1/2020	Monday	13	17	34	13:17:34	rotations	0.35	Soap	quantity	0.98	duration	(s)	3.01
2020	1	27	27/1/2020	Monday	13	17	54	13:17:54	rotations	3.15	Soap	quantity	8.82	duration	(s)	13.37
2020	1	27	27/1/2020	Monday	13	18	18	13:18:18	rotations	10.2	Soap	quantity	28.56	duration	(s)	14.73
2020	1	27	27/1/2020	Monday	13	18	48	13:18:48	rotations	0.05	Soap	quantity	0.14	duration	(s)	1.21
2020	1	27	27/1/2020	Monday	13	18	57	13:18:57	rotations	0.2	Soap	quantity	0.56	duration	(s)	2.31
2020	1	27	27/1/2020	Monday	14	24	27	14:24:27	rotations	0.4	Soap	quantity	1.12	duration	(s)	2.06

## Sheet: MRHH6
]			Date					Time
			Pre filing
2020	1	9	9/1/2020	Thursday	14	4	22	14:4:22	rotations	1.7	Soap	quantity	4.76	duration	(s)	1.53
2020	1	9	9/1/2020	Thursday	14	4	29	14:4:29	rotations	1.7	Soap	quantity	4.76	duration	(s)	2.21
2020	1	9	9/1/2020	Thursday	14	5	33	14:5:33	rotations	0.9	Soap	quantity	2.52	duration	(s)	1.36
2020	1	9	9/1/2020	Thursday	14	39	44	14:39:44	rotations	0.6	Soap	quantity	1.68	duration	(s)	2.51
2020	1	10	10/1/2020	Friday	17	26	58	17:26:58	rotations	0.1	Soap	quantity	0.28	duration	(s)	1.96
2020	1	10	10/1/2020	Friday	18	5	35	18:5:35	rotations	1.55	Soap	quantity	4.34	duration	(s)	5.17
2020	1	10	10/1/2020	Friday	18	29	28	18:29:28	rotations	0.2	Soap	quantity	0.56	duration	(s)	2.79
2020	1	10	10/1/2020	Friday	18	29	31	18:29:31	rotations	0.1	Soap	quantity	0.28	duration	(s)	0.02
2020	1	11	11/1/2020	Saturday	12	14	28	12:14:28	rotations	0.05	Soap	quantity	0.14	duration	(s)	0.27
2020	1	11	11/1/2020	Saturday	12	16	17	12:16:17	rotations	0.05	Soap	quantity	0.14	duration	(s)	0.14
2020	1	19	19/1/2020	Sunday	19	20	46	19:20:46	rotations	0.05	Soap	quantity	0.14	duration	(s)	1.08
2020	1	19	19/1/2020	Sunday	19	31	49	19:31:49	rotations	0.05	Soap	quantity	0.14	duration	(s)	0.07
2020	1	19	19/1/2020	Sunday	19	35	43	19:35:43	rotations	0.1	Soap	quantity	0.28	duration	(s)	2.01
2020	1	19	19/1/2020	Sunday	19	36	22	19:36:22	rotations	0.1	Soap	quantity	0.28	duration	(s)	0.8
2020	1	19	19/1/2020	Sunday	19	49	34	19:49:34	rotations	0.05	Soap	quantity	0.14	duration	(s)	1.99
2020	1	19	19/1/2020	Sunday	21	55	57	21:55:57	rotations	0.3	Soap	quantity	0.84	duration	(s)	0.76
2020	1	21	21/1/2020	Tuesday	14	30	49	14:30:49	rotations	0.7	Soap	quantity	1.96	duration	(s)	5.39
2020	1	21	21/1/2020	Tuesday	14	31	35	14:31:35	rotations	0.2	Soap	quantity	0.56	duration	(s)	7.99
2020	1	21	21/1/2020	Tuesday	14	35	51	14:35:51	rotations	0.65	Soap	quantity	1.82	duration	(s)	2.11
2020	1	21	21/1/2020	Tuesday	14	45	42	14:45:42	rotations	0.25	Soap	quantity	0.7	duration	(s)	1.51
2020	1	21	21/1/2020	Tuesday	14	46	37	14:46:37	rotations	0.1	Soap	quantity	0.28	duration	(s)	0.42
2020	1	21	21/1/2020	Tuesday	14	47	20	14:47:20	rotations	0.1	Soap	quantity	0.28	duration	(s)	0.92
2020	1	21	21/1/2020	Tuesday	14	47	49	14:47:49	rotations	0.05	Soap	quantity	0.14	duration	(s)	2.9

## Sheet: R1
			Date					Time
			Pre filing
2020	1	6	6/1/2020	Monday	18	50	48	18:50:48	rotations	1.7	Soap	quantity	9.86	duration	(s)	2.34
2020	1	6	6/1/2020	Monday	18	50	57	18:50:57	rotations	2.1	Soap	quantity	12.18	duration	(s)	3.56
2020	1	7	7/1/2020	Tuesday	16	55	45	16:55:45	rotations	0.5	Soap	quantity	2.9	duration	(s)	1.79
2020	1	7	7/1/2020	Tuesday	16	55	58	16:55:58	rotations	0.65	Soap	quantity	3.77	duration	(s)	2.65
2020	1	7	7/1/2020	Tuesday	16	56	6	16:56:6	rotations	1.35	Soap	quantity	7.83	duration	(s)	3.1
2020	1	7	7/1/2020	Tuesday	16	56	19	16:56:19	rotations	0.1	Soap	quantity	0.58	duration	(s)	1.2
2020	1	7	7/1/2020	Tuesday	16	56	24	16:56:24	rotations	0.05	Soap	quantity	0.29	duration	(s)	0.3
2020	1	7	7/1/2020	Tuesday	16	57	5	16:57:5	rotations	16.15	Soap	quantity	93.67	duration	(s)	37.89
2020	1	7	7/1/2020	Tuesday	17	6	32	17:6:32	rotations	0.5	Soap	quantity	2.9	duration	(s)	3.8
2020	1	7	7/1/2020	Tuesday	17	6	41	17:6:41	rotations	0.65	Soap	quantity	3.77	duration	(s)	1.52
2020	1	7	7/1/2020	Tuesday	17	7	55	17:7:55	rotations	0.05	Soap	quantity	0.29	duration	(s)	0.57
2020	1	7	7/1/2020	Tuesday	17	9	13	17:9:13	rotations	0.3	Soap	quantity	1.74	duration	(s)	1.81
2020	1	7	7/1/2020	Tuesday	17	11	6	17:11:6	rotations	0.15	Soap	quantity	0.87	duration	(s)	0.93
2020	1	7	7/1/2020	Tuesday	17	12	46	17:12:46	rotations	0.3	Soap	quantity	1.74	duration	(s)	5.7
2020	1	7	7/1/2020	Tuesday	17	12	55	17:12:55	rotations	0.2	Soap	quantity	1.16	duration	(s)	1.98
2020	1	7	7/1/2020	Tuesday	17	12	59	17:12:59	rotations	0.05	Soap	quantity	0.29	duration	(s)	0.61
2020	1	7	7/1/2020	Tuesday	17	13	14	17:13:14	rotations	0.05	Soap	quantity	0.29	duration	(s)	1.77
2020	1	7	7/1/2020	Tuesday	17	13	48	17:13:48	rotations	0.1	Soap	quantity	0.58	duration	(s)	0.34
2020	1	7	7/1/2020	Tuesday	17	32	9	17:32:9	rotations	0.25	Soap	quantity	1.45	duration	(s)	3.45
2020	1	7	7/1/2020	Tuesday	17	32	20	17:32:20	rotations	0.3	Soap	quantity	1.74	duration	(s)	6.2
2020	1	7	7/1/2020	Tuesday	17	35	34	17:35:34	rotations	0.25	Soap	quantity	1.45	duration	(s)	4.35
2020	1	7	7/1/2020	Tuesday	17	36	18	17:36:18	rotations	2.35	Soap	quantity	13.63	duration	(s)	20.12
2020	1	7	7/1/2020	Tuesday	17	47	35	17:47:35	rotations	0.05	Soap	quantity	0.29	duration	(s)	0.87
2020	1	7	7/1/2020	Tuesday	17	47	44	17:47:44	rotations	0.25	Soap	quantity	1.45	duration	(s)	4.85
2020	1	7	7/1/2020	Tuesday	17	47	56	17:47:56	rotations	1.95	Soap	quantity	11.31	duration	(s)	8.22
2020	1	7	7/1/2020	Tuesday	17	48	12	17:48:12	rotations	1.95	Soap	quantity	11.31	duration	(s)	12.15
2020	1	7	7/1/2020	Tuesday	17	49	24	17:49:24	rotations	0.05	Soap	quantity	0.29	duration	(s)	1.88
2020	1	7	7/1/2020	Tuesday	17	49	41	17:49:41	rotations	0.05	Soap	quantity	0.29	duration	(s)	0.52
2020	1	7	7/1/2020	Tuesday	17	49	50	17:49:50	rotations	0.15	Soap	quantity	0.87	duration	(s)	1.91
2020	1	7	7/1/2020	Tuesday	17	51	20	17:51:20	rotations	0.3	Soap	quantity	1.74	duration	(s)	2.4
2020	1	7	7/1/2020	Tuesday	17	51	39	17:51:39	rotations	0.1	Soap	quantity	0.58	duration	(s)	0.52
2020	1	7	7/1/2020	Tuesday	17	51	55	17:51:55	rotations	0.45	Soap	quantity	2.61	duration	(s)	5.93
2020	1	7	7/1/2020	Tuesday	17	52	10	17:52:10	rotations	0.35	Soap	quantity	2.03	duration	(s)	2.32
2020	1	7	7/1/2020	Tuesday	17	52	14	17:52:14	rotations	0.1	Soap	quantity	0.58	duration	(s)	0.05
2020	1	7	7/1/2020	Tuesday	17	52	35	17:52:35	rotations	0.05	Soap	quantity	0.29	duration	(s)	1.59
2020	1	7	7/1/2020	Tuesday	17	52	58	17:52:58	rotations	0.25	Soap	quantity	1.45	duration	(s)	2.53
2020	1	7	7/1/2020	Tuesday	17	58	2	17:58:2	rotations	0.15	Soap	quantity	0.87	duration	(s)	0.77
2020	1	7	7/1/2020	Tuesday	17	58	7	17:58:7	rotations	0.05	Soap	quantity	0.29	duration	(s)	1.6
2020	1	7	7/1/2020	Tuesday	17	58	11	17:58:11	rotations	0.05	Soap	quantity	0.29	duration	(s)	0.17
2020	1	7	7/1/2020	Tuesday	17	59	1	17:59:1	rotations	0.05	Soap	quantity	0.29	duration	(s)	2.37
2020	1	7	7/1/2020	Tuesday	17	59	14	17:59:14	rotations	0.5	Soap	quantity	2.9	duration	(s)	5
2020	1	7	7/1/2020	Tuesday	17	59	21	17:59:21	rotations	0.2	Soap	quantity	1.16	duration	(s)	1.73
2020	1	7	7/1/2020	Tuesday	17	59	35	17:59:35	rotations	0.05	Soap	quantity	0.29	duration	(s)	0.05
2020	1	8	8/1/2020	Wednesday	16	47	40	16:47:40	rotations	3.95	Soap	quantity	22.91	duration	(s)	18.04
2020	1	8	8/1/2020	Wednesday	16	48	0	16:48:0	rotations	2.05	Soap	quantity	11.89	duration	(s)	14.64
2020	1	8	8/1/2020	Wednesday	16	48	5	16:48:5	rotations	0.1	Soap	quantity	0.58	duration	(s)	1.15
2020	1	8	8/1/2020	Wednesday	16	48	11	16:48:11	rotations	0.3	Soap	quantity	1.74	duration	(s)	1.9
2020	1	8	8/1/2020	Wednesday	16	48	29	16:48:29	rotations	1.85	Soap	quantity	10.73	duration	(s)	14.78
2020	1	8	8/1/2020	Wednesday	16	48	42	16:48:42	rotations	0.35	Soap	quantity	2.03	duration	(s)	5.04
2020	1	8	8/1/2020	Wednesday	16	49	31	16:49:31	rotations	0.05	Soap	quantity	0.29	duration	(s)	0.08
2020	1	8	8/1/2020	Wednesday	16	49	48	16:49:48	rotations	2	Soap	quantity	11.6	duration	(s)	12.53
2020	1	8	8/1/2020	Wednesday	16	50	3	16:50:3	rotations	1.65	Soap	quantity	9.57	duration	(s)	12.2
2020	1	8	8/1/2020	Wednesday	16	50	14	16:50:14	rotations	0.05	Soap	quantity	0.29	duration	(s)	0.89
2020	1	8	8/1/2020	Wednesday	16	50	57	16:50:57	rotations	1.45	Soap	quantity	8.41	duration	(s)	10.34
2020	1	8	8/1/2020	Wednesday	16	51	3	16:51:3	rotations	0.35	Soap	quantity	2.03	duration	(s)	2.63
2020	1	8	8/1/2020	Wednesday	16	51	20	16:51:20	rotations	2.55	Soap	quantity	14.79	duration	(s)	8.08
2020	1	8	8/1/2020	Wednesday	16	51	28	16:51:28	rotations	0.75	Soap	quantity	4.35	duration	(s)	4.2
2020	1	8	8/1/2020	Wednesday	16	51	43	16:51:43	rotations	0.5	Soap	quantity	2.9	duration	(s)	1.68
2020	1	8	8/1/2020	Wednesday	16	52	49	16:52:49	rotations	2.8	Soap	quantity	16.24	duration	(s)	12.85
2020	1	8	8/1/2020	Wednesday	16	53	7	16:53:7	rotations	3.35	Soap	quantity	19.43	duration	(s)	13.61
2020	1	8	8/1/2020	Wednesday	16	53	13	16:53:13	rotations	0.2	Soap	quantity	1.16	duration	(s)	2.08
2020	1	8	8/1/2020	Wednesday	16	54	3	16:54:3	rotations	6.3	Soap	quantity	36.54	duration	(s)	27.18
2020	1	8	8/1/2020	Wednesday	16	54	23	16:54:23	rotations	2.95	Soap	quantity	17.11	duration	(s)	14.77
2020	1	8	8/1/2020	Wednesday	16	54	51	16:54:51	rotations	0.2	Soap	quantity	1.16	duration	(s)	4.92
2020	1	8	8/1/2020	Wednesday	16	55	3	16:55:3	rotations	0.05	Soap	quantity	0.29	duration	(s)	2.86
2020	1	8	8/1/2020	Wednesday	18	55	6	18:55:6	rotations	0.05	Soap	quantity	0.29	duration	(s)	0.92
2020	1	9	9/1/2020	Thursday	9	12	7	9:12:7	rotations	0.15	Soap	quantity	0.87	duration	(s)	0.17
2020	1	9	9/1/2020	Thursday	9	12	17	9:12:17	rotations	1.25	Soap	quantity	7.25	duration	(s)	6.62
2020	1	9	9/1/2020	Thursday	9	12	32	9:12:32	rotations	0.75	Soap	quantity	4.35	duration	(s)	2.7
2020	1	15	15/1/2020	Wednesday	13	3	2	13:3:2	rotations	4.1	Soap	quantity	23.78	duration	(s)	28.83
2020	1	15	15/1/2020	Wednesday	13	3	57	13:3:57	rotations	0.1	Soap	quantity	0.58	duration	(s)	1.67
2020	1	16	16/1/2020	Thursday	5	26	37	5:26:37	rotations	0.6	Soap	quantity	3.48	duration	(s)	0.83
2020	1	16	16/1/2020	Thursday	5	26	43	5:26:43	rotations	0.45	Soap	quantity	2.61	duration	(s)	0.36
2020	1	16	16/1/2020	Thursday	5	26	51	5:26:51	rotations	1.65	Soap	quantity	9.57	duration	(s)	2.69
2020	1	17	17/1/2020	Friday	10	9	47	10:9:47	rotations	1.15	Soap	quantity	6.67	duration	(s)	2.36
2020	1	18	18/1/2020	Saturday	5	45	42	5:45:42	rotations	1.7	Soap	quantity	9.86	duration	(s)	7.01
2020	1	19	19/1/2020	Sunday	5	20	33	5:20:33	rotations	1.7	Soap	quantity	9.86	duration	(s)	2.54
2020	2	12	12/2/2020	Wednesday	10	17	4	10:17:4	rotations	0.25	Soap	quantity	1.45	duration	(s)	3.92
2020	2	12	12/2/2020	Wednesday	10	17	18	10:17:18	rotations	0.3	Soap	quantity	1.74	duration	(s)	3.42
2020	2	12	12/2/2020	Wednesday	10	17	23	10:17:23	rotations	0.45	Soap	quantity	2.61	duration	(s)	1.99
2020	2	12	12/2/2020	Wednesday	10	17	58	10:17:58	rotations	0.15	Soap	quantity	0.87	duration	(s)	0.65
2020	2	12	12/2/2020	Wednesday	10	19	17	10:19:17	rotations	0.2	Soap	quantity	1.16	duration	(s)	1.89
2020	2	12	12/2/2020	Wednesday	10	19	35	10:19:35	rotations	0.1	Soap	quantity	0.58	duration	(s)	0.28
2020	2	12	12/2/2020	Wednesday	10	19	53	10:19:53	rotations	0.25	Soap	quantity	1.45	duration	(s)	5.68
2020	2	12	12/2/2020	Wednesday	10	19	57	10:19:57	rotations	0.05	Soap	quantity	0.29	duration	(s)	0.49
2020	2	13	13/2/2020	Thursday	5	11	3	5:11:3	rotations	0.4	Soap	quantity	2.32	duration	(s)	4.03
2020	2	13	13/2/2020	Thursday	5	11	43	5:11:43	rotations	3.1	Soap	quantity	17.98	duration	(s)	4.99
2020	2	13	13/2/2020	Thursday	5	12	15	5:12:15	rotations	4.25	Soap	quantity	24.65	duration	(s)	3.85
2020	2	13	13/2/2020	Thursday	5	12	38	5:12:38	rotations	0.15	Soap	quantity	0.87	duration	(s)	0.04
2020	2	14	14/2/2020	Friday	5	16	43	5:16:43	rotations	0.05	Soap	quantity	0.29	duration	(s)	0.16
2020	2	14	14/2/2020	Friday	5	16	49	5:16:49	rotations	1.3	Soap	quantity	7.54	duration	(s)	2.6

## Sheet: R3
			Date					Time
			Pre filing
2020	1	7	7/1/2020	Tuesday	21	34	50	21:34:50	rotations	1.15	Soap	quantity	6.67	duration	(s)	1.7
2020	1	7	7/1/2020	Tuesday	21	34	58	21:34:58	rotations	5.35	Soap	quantity	31.03	duration	(s)	3.43
2020	1	7	7/1/2020	Tuesday	21	35	39	21:35:39	rotations	3.25	Soap	quantity	18.85	duration	(s)	2.2
2020	1	7	7/1/2020	Tuesday	21	38	42	21:38:42	rotations	0.8	Soap	quantity	4.64	duration	(s)	5.31
2020	1	8	8/1/2020	Wednesday	16	23	52	16:23:52	rotations	0.5	Soap	quantity	2.9	duration	(s)	6.03
2020	1	8	8/1/2020	Wednesday	16	44	44	16:44:44	rotations	5.8	Soap	quantity	33.64	duration	(s)	13.29
2020	1	8	8/1/2020	Wednesday	16	50	49	16:50:49	rotations	0.8	Soap	quantity	4.64	duration	(s)	7.59
2020	1	8	8/1/2020	Wednesday	16	51	6	16:51:6	rotations	0.2	Soap	quantity	1.16	duration	(s)	3.49
2020	1	8	8/1/2020	Wednesday	16	51	36	16:51:36	rotations	0.3	Soap	quantity	1.74	duration	(s)	9.61
2020	1	8	8/1/2020	Wednesday	17	43	26	17:43:26	rotations	1.4	Soap	quantity	8.12	duration	(s)	10.98
2020	1	8	8/1/2020	Wednesday	17	44	6	17:44:6	rotations	1.2	Soap	quantity	6.96	duration	(s)	6.87
2020	1	8	8/1/2020	Wednesday	17	44	30	17:44:30	rotations	0.05	Soap	quantity	0.29	duration	(s)	0.08
2020	1	8	8/1/2020	Wednesday	17	44	42	17:44:42	rotations	0.7	Soap	quantity	4.06	duration	(s)	5.49
2020	1	8	8/1/2020	Wednesday	18	0	0	18:0:0	rotations	1.4	Soap	quantity	8.12	duration	(s)	3.92
2020	1	8	8/1/2020	Wednesday	18	0	19	18:0:19	rotations	0.2	Soap	quantity	1.16	duration	(s)	0.63
2020	1	8	8/1/2020	Wednesday	19	34	8	19:34:8	rotations	0.6	Soap	quantity	3.48	duration	(s)	4.84
2020	1	8	8/1/2020	Wednesday	19	35	12	19:35:12	rotations	0.05	Soap	quantity	0.29	duration	(s)	0.25
2020	1	8	8/1/2020	Wednesday	19	35	17	19:35:17	rotations	0.15	Soap	quantity	0.87	duration	(s)	0.91
2020	1	8	8/1/2020	Wednesday	19	35	27	19:35:27	rotations	0.45	Soap	quantity	2.61	duration	(s)	0.75
2020	1	8	8/1/2020	Wednesday	19	35	34	19:35:34	rotations	0.05	Soap	quantity	0.29	duration	(s)	0.08
2020	1	9	9/1/2020	Thursday	20	34	33	20:34:33	rotations	0.15	Soap	quantity	0.87	duration	(s)	0.57
2020	1	9	9/1/2020	Thursday	20	35	45	20:35:45	rotations	0.15	Soap	quantity	0.87	duration	(s)	2.37
2020	1	9	9/1/2020	Thursday	22	7	33	22:7:33	rotations	0.35	Soap	quantity	2.03	duration	(s)	0.4
2020	1	9	9/1/2020	Thursday	22	8	26	22:8:26	rotations	0.1	Soap	quantity	0.58	duration	(s)	0.44
2020	1	10	10/1/2020	Friday	8	47	50	8:47:50	rotations	0.35	Soap	quantity	2.03	duration	(s)	0.72
2020	1	10	10/1/2020	Friday	8	48	0	8:48:0	rotations	0.05	Soap	quantity	0.29	duration	(s)	0.02
2020	1	10	10/1/2020	Friday	9	41	15	9:41:15	rotations	0.4	Soap	quantity	2.32	duration	(s)	3.3
2020	1	10	10/1/2020	Friday	9	41	56	9:41:56	rotations	0.15	Soap	quantity	0.87	duration	(s)	2.9
2020	1	10	10/1/2020	Friday	9	42	3	9:42:3	rotations	0.3	Soap	quantity	1.74	duration	(s)	2.54
2020	1	10	10/1/2020	Friday	12	22	17	12:22:17	rotations	0.6	Soap	quantity	3.48	duration	(s)	7.64
2020	1	10	10/1/2020	Friday	16	7	12	16:7:12	rotations	0.45	Soap	quantity	2.61	duration	(s)	3.73
2020	1	10	10/1/2020	Friday	16	7	29	16:7:29	rotations	0.1	Soap	quantity	0.58	duration	(s)	2.16
2020	1	10	10/1/2020	Friday	16	26	17	16:26:17	rotations	0.05	Soap	quantity	0.29	duration	(s)	1.48
2020	1	10	10/1/2020	Friday	16	26	28	16:26:28	rotations	0.15	Soap	quantity	0.87	duration	(s)	3.01
2020	1	10	10/1/2020	Friday	17	41	46	17:41:46	rotations	0.05	Soap	quantity	0.29	duration	(s)	0.94

## Sheet: U4
			Date					Time
			Pre filing
2020	1	9	9/1/2020	Thursday	10	14	35	10:14:35	rotations	0.15	Soap	quantity	0.42	duration	(s)	0.22
2020	1	9	9/1/2020	Thursday	14	9	14	14:9:14	rotations	1.65	Soap	quantity	4.62	duration	(s)	6.3
2020	1	9	9/1/2020	Thursday	14	9	20	14:9:20	rotations	1.4	Soap	quantity	3.92	duration	(s)	2.46
2020	1	11	11/1/2020	Saturday	11	32	2	11:32:2	rotations	0.4	Soap	quantity	1.12	duration	(s)	2.85
2020	1	11	11/1/2020	Saturday	11	32	12	11:32:12	rotations	0.3	Soap	quantity	0.84	duration	(s)	4.57
2020	1	11	11/1/2020	Saturday	11	33	23	11:33:23	rotations	1.35	Soap	quantity	3.78	duration	(s)	6.47
2020	1	11	11/1/2020	Saturday	11	34	9	11:34:9	rotations	3.3	Soap	quantity	9.24	duration	(s)	9.99
2020	1	11	11/1/2020	Saturday	11	34	20	11:34:20	rotations	0.4	Soap	quantity	1.12	duration	(s)	6.86
2020	1	11	11/1/2020	Saturday	11	35	19	11:35:19	rotations	0.65	Soap	quantity	1.82	duration	(s)	3.64
2020	1	11	11/1/2020	Saturday	11	35	40	11:35:40	rotations	0.1	Soap	quantity	0.28	duration	(s)	2.1
2020	1	11	11/1/2020	Saturday	11	36	15	11:36:15	rotations	0.05	Soap	quantity	0.14	duration	(s)	0.03
2020	1	11	11/1/2020	Saturday	11	37	13	11:37:13	rotations	0.3	Soap	quantity	0.84	duration	(s)	1.14
2020	1	11	11/1/2020	Saturday	11	37	23	11:37:23	rotations	0.05	Soap	quantity	0.14	duration	(s)	0.59
2020	1	11	11/1/2020	Saturday	11	53	20	11:53:20	rotations	0.55	Soap	quantity	1.54	duration	(s)	1.58
2020	1	11	11/1/2020	Saturday	11	56	26	11:56:26	rotations	1.8	Soap	quantity	5.04	duration	(s)	12.59
2020	1	11	11/1/2020	Saturday	11	58	17	11:58:17	rotations	0.05	Soap	quantity	0.14	duration	(s)	0.17
2020	1	11	11/1/2020	Saturday	11	58	26	11:58:26	rotations	0.05	Soap	quantity	0.14	duration	(s)	2.15
2020	1	11	11/1/2020	Saturday	11	58	37	11:58:37	rotations	0.65	Soap	quantity	1.82	duration	(s)	4.44
2020	1	11	11/1/2020	Saturday	11	58	44	11:58:44	rotations	0.25	Soap	quantity	0.7	duration	(s)	1.06
2020	1	11	11/1/2020	Saturday	11	59	7	11:59:7	rotations	0.45	Soap	quantity	1.26	duration	(s)	3.24
2020	1	11	11/1/2020	Saturday	12	0	58	12:0:58	rotations	0.15	Soap	quantity	0.42	duration	(s)	1.16
2020	1	11	11/1/2020	Saturday	12	1	23	12:1:23	rotations	0.15	Soap	quantity	0.42	duration	(s)	1.5
2020	1	11	11/1/2020	Saturday	13	56	42	13:56:42	rotations	0.45	Soap	quantity	1.26	duration	(s)	3.26
2020	1	11	11/1/2020	Saturday	14	46	35	14:46:35	rotations	0.45	Soap	quantity	1.26	duration	(s)	1.8
2020	1	11	11/1/2020	Saturday	17	51	31	17:51:31	rotations	0.15	Soap	quantity	0.42	duration	(s)	1.34
2020	1	11	11/1/2020	Saturday	17	51	47	17:51:47	rotations	0.4	Soap	quantity	1.12	duration	(s)	3.59
2020	1	11	11/1/2020	Saturday	17	53	27	17:53:27	rotations	0.1	Soap	quantity	0.28	duration	(s)	1.59
2020	1	11	11/1/2020	Saturday	17	54	1	17:54:1	rotations	0.45	Soap	quantity	1.26	duration	(s)	4.93
2020	1	11	11/1/2020	Saturday	17	54	12	17:54:12	rotations	0.3	Soap	quantity	0.84	duration	(s)	5
2020	1	11	11/1/2020	Saturday	17	54	29	17:54:29	rotations	0.3	Soap	quantity	0.84	duration	(s)	1.31
2020	1	11	11/1/2020	Saturday	17	54	39	17:54:39	rotations	0.65	Soap	quantity	1.82	duration	(s)	5.96
2020	1	11	11/1/2020	Saturday	17	54	51	17:54:51	rotations	0.15	Soap	quantity	0.42	duration	(s)	2.78
2020	1	11	11/1/2020	Saturday	17	54	55	17:54:55	rotations	0.05	Soap	quantity	0.14	duration	(s)	0.75
2020	1	11	11/1/2020	Saturday	17	55	16	17:55:16	rotations	0.3	Soap	quantity	0.84	duration	(s)	2.33
2020	1	11	11/1/2020	Saturday	17	58	9	17:58:9	rotations	0.05	Soap	quantity	0.14	duration	(s)	0.67
2020	1	11	11/1/2020	Saturday	17	58	23	17:58:23	rotations	0.45	Soap	quantity	1.26	duration	(s)	6.28
2020	1	11	11/1/2020	Saturday	17	58	37	17:58:37	rotations	0.05	Soap	quantity	0.14	duration	(s)	2.77
2020	1	11	11/1/2020	Saturday	18	0	37	18:0:37	rotations	0.4	Soap	quantity	1.12	duration	(s)	4.76
2020	1	11	11/1/2020	Saturday	18	4	27	18:4:27	rotations	0.35	Soap	quantity	0.98	duration	(s)	2.89
2020	1	18	18/1/2020	Saturday	10	43	32	10:43:32	rotations	4.1	Soap	quantity	11.48	duration	(s)	9.85
2020	1	18	18/1/2020	Saturday	10	43	45	10:43:45	rotations	0.15	Soap	quantity	0.42	duration	(s)	3.63
2020	1	18	18/1/2020	Saturday	10	49	29	10:49:29	rotations	0.5	Soap	quantity	1.4	duration	(s)	5.53
2020	1	18	18/1/2020	Saturday	10	49	36	10:49:36	rotations	0.05	Soap	quantity	0.14	duration	(s)	0.13
2020	1	18	18/1/2020	Saturday	10	50	22	10:50:22	rotations	1.8	Soap	quantity	5.04	duration	(s)	8.89
2020	1	18	18/1/2020	Saturday	10	53	15	10:53:15	rotations	1.65	Soap	quantity	4.62	duration	(s)	12.24
2020	1	18	18/1/2020	Saturday	10	54	9	10:54:9	rotations	0.05	Soap	quantity	0.14	duration	(s)	0.68
2020	1	18	18/1/2020	Saturday	10	54	18	10:54:18	rotations	0.2	Soap	quantity	0.56	duration	(s)	3.38
2020	1	18	18/1/2020	Saturday	10	54	34	10:54:34	rotations	0.05	Soap	quantity	0.14	duration	(s)	2.81
2020	1	18	18/1/2020	Saturday	10	54	57	10:54:57	rotations	0.4	Soap	quantity	1.12	duration	(s)	8.32
2020	1	20	20/1/2020	Monday	18	18	56	18:18:56	rotations	0.2	Soap	quantity	0.56	duration	(s)	0.46
2020	1	20	20/1/2020	Monday	18	19	2	18:19:2	rotations	0.5	Soap	quantity	1.4	duration	(s)	1.03
2020	1	20	20/1/2020	Monday	18	19	6	18:19:6	rotations	0.05	Soap	quantity	0.14	duration	(s)	0.02
2020	1	20	20/1/2020	Monday	18	19	39	18:19:39	rotations	0.25	Soap	quantity	0.7	duration	(s)	1.79
2020	1	20	20/1/2020	Monday	18	22	23	18:22:23	rotations	0.1	Soap	quantity	0.28	duration	(s)	1.64
2020	1	20	20/1/2020	Monday	18	22	30	18:22:30	rotations	0.3	Soap	quantity	0.84	duration	(s)	3.43
2020	1	20	20/1/2020	Monday	18	22	34	18:22:34	rotations	0.1	Soap	quantity	0.28	duration	(s)	0.21
2020	1	20	20/1/2020	Monday	18	23	0	18:23:0	rotations	0.15	Soap	quantity	0.42	duration	(s)	2.83
2020	1	20	20/1/2020	Monday	18	23	31	18:23:31	rotations	1	Soap	quantity	2.8	duration	(s)	5.8
2020	1	20	20/1/2020	Monday	18	23	52	18:23:52	rotations	0.05	Soap	quantity	0.14	duration	(s)	1.91
2020	1	20	20/1/2020	Monday	19	21	43	19:21:43	rotations	0.1	Soap	quantity	0.28	duration	(s)	1.83
2020	1	20	20/1/2020	Monday	19	22	39	19:22:39	rotations	0.1	Soap	quantity	0.28	duration	(s)	0.05
2020	1	20	20/1/2020	Monday	19	22	50	19:22:50	rotations	0.05	Soap	quantity	0.14	duration	(s)	0.02
2020	1	20	20/1/2020	Monday	19	36	19	19:36:19	rotations	0.35	Soap	quantity	0.98	duration	(s)	3.55
2020	1	21	21/1/2020	Tuesday	6	17	52	6:17:52	rotations	0.35	Soap	quantity	0.98	duration	(s)	3.74
2020	1	21	21/1/2020	Tuesday	9	24	26	9:24:26	rotations	1.2	Soap	quantity	3.36	duration	(s)	9.41
2020	1	21	21/1/2020	Tuesday	10	52	51	10:52:51	rotations	0.1	Soap	quantity	0.28	duration	(s)	0.17
2020	1	21	21/1/2020	Tuesday	11	31	41	11:31:41	rotations	0.05	Soap	quantity	0.14	duration	(s)	2.39
2020	1	21	21/1/2020	Tuesday	14	29	24	14:29:24	rotations	0.05	Soap	quantity	0.14	duration	(s)	0
2020	1	21	21/1/2020	Tuesday	14	30	8	14:30:8	rotations	1.45	Soap	quantity	4.06	duration	(s)	11.57
2020	1	21	21/1/2020	Tuesday	14	30	22	14:30:22	rotations	0.05	Soap	quantity	0.14	duration	(s)	0.73
2020	1	22	22/1/2020	Wednesday	13	34	21	13:34:21	rotations	0.9	Soap	quantity	2.52	duration	(s)	4.94
2020	1	22	22/1/2020	Wednesday	13	35	54	13:35:54	rotations	0.05	Soap	quantity	0.14	duration	(s)	0.05
2020	1	23	23/1/2020	Thursday	15	33	53	15:33:53	rotations	0.45	Soap	quantity	1.26	duration	(s)	3.51
2020	1	23	23/1/2020	Thursday	17	32	50	17:32:50	rotations	0.9	Soap	quantity	2.52	duration	(s)	4.73
2020	1	24	24/1/2020	Friday	9	11	17	9:11:17	rotations	1.5	Soap	quantity	4.2	duration	(s)	3.99
2020	1	25	25/1/2020	Saturday	10	49	39	10:49:39	rotations	7.35	Soap	quantity	20.58	duration	(s)	19.28
2020	1	25	25/1/2020	Saturday	10	55	21	10:55:21	rotations	4.5	Soap	quantity	12.6	duration	(s)	13.63
2020	1	25	25/1/2020	Saturday	10	56	33	10:56:33	rotations	8.7	Soap	quantity	24.36	duration	(s)	39.95
2020	1	25	25/1/2020	Saturday	10	57	24	10:57:24	rotations	4.65	Soap	quantity	13.02	duration	(s)	29.32
2020	1	25	25/1/2020	Saturday	10	57	48	10:57:48	rotations	1.7	Soap	quantity	4.76	duration	(s)	9.1
2020	1	25	25/1/2020	Saturday	10	58	31	10:58:31	rotations	2	Soap	quantity	5.6	duration	(s)	7.15
2020	1	25	25/1/2020	Saturday	11	5	17	11:5:17	rotations	0.7	Soap	quantity	1.96	duration	(s)	5.92
2020	1	25	25/1/2020	Saturday	11	5	49	11:5:49	rotations	0.1	Soap	quantity	0.28	duration	(s)	1.24
2020	1	25	25/1/2020	Saturday	17	38	0	17:38:0	rotations	0.45	Soap	quantity	1.26	duration	(s)	3.84
2020	1	26	26/1/2020	Sunday	7	8	10	7:8:10	rotations	0.6	Soap	quantity	1.68	duration	(s)	1.45
2020	1	26	26/1/2020	Sunday	7	8	22	7:8:22	rotations	3.75	Soap	quantity	10.5	duration	(s)	8.51
2020	1	26	26/1/2020	Sunday	11	40	57	11:40:57	rotations	0.8	Soap	quantity	2.24	duration	(s)	3.62
2020	1	26	26/1/2020	Sunday	14	9	18	14:9:18	rotations	0.3	Soap	quantity	0.84	duration	(s)	1.81
2020	1	26	26/1/2020	Sunday	14	9	30	14:9:30	rotations	0.4	Soap	quantity	1.12	duration	(s)	5.78
2020	1	26	26/1/2020	Sunday	14	10	12	14:10:12	rotations	0.45	Soap	quantity	1.26	duration	(s)	2.29
2020	1	26	26/1/2020	Sunday	18	34	30	18:34:30	rotations	0.5	Soap	quantity	1.4	duration	(s)	0.63
2020	2	15	15/2/2020	Saturday	16	22	9	16:22:9	rotations	0.25	Soap	quantity	0.7	duration	(s)	2.83
2020	2	15	15/2/2020	Saturday	16	22	16	16:22:16	rotations	0.2	Soap	quantity	0.56	duration	(s)	1.54
2020	2	15	15/2/2020	Saturday	16	25	32	16:25:32	rotations	0.7	Soap	quantity	1.96	duration	(s)	3.63
2020	2	22	22/2/2020	Saturday	13	6	27	13:6:27	rotations	0.2	Soap	quantity	0.56	duration	(s)	1.38
2020	2	22	22/2/2020	Saturday	13	6	39	13:6:39	rotations	1.2	Soap	quantity	3.36	duration	(s)	5.18
2020	2	22	22/2/2020	Saturday	13	11	20	13:11:20	rotations	0.05	Soap	quantity	0.14	duration	(s)	0.49
2020	2	22	22/2/2020	Saturday	13	11	38	13:11:38	rotations	0.45	Soap	quantity	1.26	duration	(s)	2.42
2020	2	22	22/2/2020	Saturday	13	12	29	13:12:29	rotations	0.1	Soap	quantity	0.28	duration	(s)	0.83
2020	2	22	22/2/2020	Saturday	13	14	17	13:14:17	rotations	0.95	Soap	quantity	2.66	duration	(s)	12.01
2020	2	22	22/2/2020	Saturday	13	34	34	13:34:34	rotations	0.1	Soap	quantity	0.28	duration	(s)	0.06
2020	2	22	22/2/2020	Saturday	13	35	39	13:35:39	rotations	0.05	Soap	quantity	0.14	duration	(s)	0.19
2020	3	22	22/3/2020	Sunday	22	39	58	22:39:58	rotations	0.45	Soap	quantity	1.26	duration	(s)	1.6

## Sheet: R4
			Date					Time
			Pre filing
2020	1	7	7/1/2020	Tuesday	21	40	4	21:40:4	rotations	3.5	Soap	quantity	20.3	duration	(s)	6.22
2020	1	7	7/1/2020	Tuesday	21	40	56	21:40:56	rotations	1.8	Soap	quantity	10.44	duration	(s)	1.83
2020	1	7	7/1/2020	Tuesday	21	41	7	21:41:7	rotations	1.45	Soap	quantity	8.41	duration	(s)	3.54
2020	1	7	7/1/2020	Tuesday	21	46	6	21:46:6	rotations	0.8	Soap	quantity	4.64	duration	(s)	1.5
2020	1	8	8/1/2020	Wednesday	16	29	50	16:29:50	rotations	0.4	Soap	quantity	2.32	duration	(s)	6.91
2020	1	8	8/1/2020	Wednesday	16	29	55	16:29:55	rotations	0.1	Soap	quantity	0.58	duration	(s)	1.13
2020	1	8	8/1/2020	Wednesday	16	30	50	16:30:50	rotations	0.95	Soap	quantity	5.51	duration	(s)	7.01
2020	1	8	8/1/2020	Wednesday	16	31	12	16:31:12	rotations	0.1	Soap	quantity	0.58	duration	(s)	3.08
2020	1	8	8/1/2020	Wednesday	16	31	50	16:31:50	rotations	0.2	Soap	quantity	1.16	duration	(s)	0.5
2020	1	8	8/1/2020	Wednesday	16	31	56	16:31:56	rotations	0.25	Soap	quantity	1.45	duration	(s)	1.94
2020	1	8	8/1/2020	Wednesday	16	32	9	16:32:9	rotations	0.5	Soap	quantity	2.9	duration	(s)	9.99
2020	1	8	8/1/2020	Wednesday	16	32	17	16:32:17	rotations	0.2	Soap	quantity	1.16	duration	(s)	4.36
2020	1	8	8/1/2020	Wednesday	16	40	36	16:40:36	rotations	0.15	Soap	quantity	0.87	duration	(s)	1.84
2020	1	8	8/1/2020	Wednesday	17	7	1	17:7:1	rotations	0.35	Soap	quantity	2.03	duration	(s)	3.24
2020	1	8	8/1/2020	Wednesday	17	7	24	17:7:24	rotations	0.05	Soap	quantity	0.29	duration	(s)	1.26
2020	1	10	10/1/2020	Friday	14	15	56	14:15:56	rotations	1.55	Soap	quantity	8.99	duration	(s)	1.04
2020	1	10	10/1/2020	Friday	14	16	2	14:16:2	rotations	1.05	Soap	quantity	6.09	duration	(s)	1.47
2020	1	10	10/1/2020	Friday	14	16	43	14:16:43	rotations	1.6	Soap	quantity	9.28	duration	(s)	1.31
2020	1	10	10/1/2020	Friday	14	32	48	14:32:48	rotations	0.2	Soap	quantity	1.16	duration	(s)	0.79
2020	1	11	11/1/2020	Saturday	12	23	41	12:23:41	rotations	0.35	Soap	quantity	2.03	duration	(s)	2.28
2020	1	11	11/1/2020	Saturday	12	26	58	12:26:58	rotations	0.05	Soap	quantity	0.29	duration	(s)	0.21
2020	1	11	11/1/2020	Saturday	12	29	50	12:29:50	rotations	1.15	Soap	quantity	6.67	duration	(s)	5.65
2020	1	11	11/1/2020	Saturday	12	30	6	12:30:6	rotations	0.35	Soap	quantity	2.03	duration	(s)	2.98
2020	1	11	11/1/2020	Saturday	12	31	16	12:31:16	rotations	1.1	Soap	quantity	6.38	duration	(s)	2.53
2020	1	11	11/1/2020	Saturday	12	31	29	12:31:29	rotations	0.45	Soap	quantity	2.61	duration	(s)	3.63
2020	1	11	11/1/2020	Saturday	18	11	4	18:11:4	rotations	0.35	Soap	quantity	2.03	duration	(s)	0.29
2020	1	11	11/1/2020	Saturday	18	41	31	18:41:31	rotations	0.15	Soap	quantity	0.87	duration	(s)	1.05
2020	1	11	11/1/2020	Saturday	19	16	36	19:16:36	rotations	0.3	Soap	quantity	1.74	duration	(s)	1.43
2020	1	11	11/1/2020	Saturday	19	18	55	19:18:55	rotations	0.35	Soap	quantity	2.03	duration	(s)	0.9
2020	1	11	11/1/2020	Saturday	19	22	24	19:22:24	rotations	0.5	Soap	quantity	2.9	duration	(s)	3.86
2020	1	11	11/1/2020	Saturday	20	58	44	20:58:44	rotations	0.05	Soap	quantity	0.29	duration	(s)	2.27
2020	1	11	11/1/2020	Saturday	21	41	23	21:41:23	rotations	0.45	Soap	quantity	2.61	duration	(s)	0.39
2020	1	12	12/1/2020	Sunday	3	34	16	3:34:16	rotations	0.5	Soap	quantity	2.9	duration	(s)	2.03
2020	1	12	12/1/2020	Sunday	14	43	34	14:43:34	rotations	0.25	Soap	quantity	1.45	duration	(s)	1.36
2020	1	12	12/1/2020	Sunday	14	43	41	14:43:41	rotations	0.05	Soap	quantity	0.29	duration	(s)	0.5
2020	1	12	12/1/2020	Sunday	14	44	9	14:44:9	rotations	0.5	Soap	quantity	2.9	duration	(s)	4.94
2020	1	12	12/1/2020	Sunday	14	44	17	14:44:17	rotations	0.1	Soap	quantity	0.58	duration	(s)	0.36
2020	1	12	12/1/2020	Sunday	19	11	34	19:11:34	rotations	0.65	Soap	quantity	3.77	duration	(s)	0.91
2020	1	13	13/1/2020	Monday	0	25	8	0:25:8	rotations	0.55	Soap	quantity	3.19	duration	(s)	3.61
2020	1	13	13/1/2020	Monday	0	25	16	0:25:16	rotations	0.45	Soap	quantity	2.61	duration	(s)	3.9
2020	1	13	13/1/2020	Monday	10	15	31	10:15:31	rotations	0.2	Soap	quantity	1.16	duration	(s)	0.74
2020	1	13	13/1/2020	Monday	10	15	40	10:15:40	rotations	0.3	Soap	quantity	1.74	duration	(s)	1.71
2020	1	13	13/1/2020	Monday	10	15	56	10:15:56	rotations	0.05	Soap	quantity	0.29	duration	(s)	0.26
2020	1	13	13/1/2020	Monday	16	41	31	16:41:31	rotations	1.1	Soap	quantity	6.38	duration	(s)	3.54
2020	1	13	13/1/2020	Monday	18	25	39	18:25:39	rotations	0.45	Soap	quantity	2.61	duration	(s)	1.53
2020	1	13	13/1/2020	Monday	18	25	45	18:25:45	rotations	0.45	Soap	quantity	2.61	duration	(s)	1.71
2020	1	13	13/1/2020	Monday	18	39	3	18:39:3	rotations	0.65	Soap	quantity	3.77	duration	(s)	2.65
2020	1	13	13/1/2020	Monday	18	39	31	18:39:31	rotations	0.3	Soap	quantity	1.74	duration	(s)	0.38
2020	1	14	14/1/2020	Tuesday	1	29	8	1:29:8	rotations	0.45	Soap	quantity	2.61	duration	(s)	0.69
2020	1	14	14/1/2020	Tuesday	1	29	17	1:29:17	rotations	0.6	Soap	quantity	3.48	duration	(s)	2.3
2020	1	14	14/1/2020	Tuesday	10	21	24	10:21:24	rotations	0.5	Soap	quantity	2.9	duration	(s)	3.24
2020	1	14	14/1/2020	Tuesday	10	23	41	10:23:41	rotations	0.05	Soap	quantity	0.29	duration	(s)	2.56
2020	1	14	14/1/2020	Tuesday	18	51	1	18:51:1	rotations	1.95	Soap	quantity	11.31	duration	(s)	3.01
2020	1	14	14/1/2020	Tuesday	22	24	2	22:24:2	rotations	0.4	Soap	quantity	2.32	duration	(s)	0.85
2020	1	15	15/1/2020	Wednesday	14	42	28	14:42:28	rotations	0.7	Soap	quantity	4.06	duration	(s)	1.52
2020	1	15	15/1/2020	Wednesday	14	44	19	14:44:19	rotations	0.75	Soap	quantity	4.35	duration	(s)	3.38
2020	1	15	15/1/2020	Wednesday	14	55	2	14:55:2	rotations	0.5	Soap	quantity	2.9	duration	(s)	2.65
2020	1	15	15/1/2020	Wednesday	14	55	13	14:55:13	rotations	0.6	Soap	quantity	3.48	duration	(s)	2.99
2020	1	15	15/1/2020	Wednesday	20	9	16	20:9:16	rotations	2.1	Soap	quantity	12.18	duration	(s)	3.14
2020	1	16	16/1/2020	Thursday	0	55	34	0:55:34	rotations	0.35	Soap	quantity	2.03	duration	(s)	0.72
2020	1	16	16/1/2020	Thursday	0	55	49	0:55:49	rotations	2.1	Soap	quantity	12.18	duration	(s)	11.51
2020	1	16	16/1/2020	Thursday	0	56	34	0:56:34	rotations	0.3	Soap	quantity	1.74	duration	(s)	6.01
2020	1	16	16/1/2020	Thursday	0	56	59	0:56:59	rotations	0.1	Soap	quantity	0.58	duration	(s)	3.03
2020	1	16	16/1/2020	Thursday	0	57	56	0:57:56	rotations	0.55	Soap	quantity	3.19	duration	(s)	1.65
2020	1	16	16/1/2020	Thursday	12	40	55	12:40:55	rotations	1.45	Soap	quantity	8.41	duration	(s)	2.58
2020	1	16	16/1/2020	Thursday	14	54	43	14:54:43	rotations	0.55	Soap	quantity	3.19	duration	(s)	0.62
2020	1	16	16/1/2020	Thursday	14	55	16	14:55:16	rotations	0.7	Soap	quantity	4.06	duration	(s)	1.17
2020	1	16	16/1/2020	Thursday	14	55	26	14:55:26	rotations	0.35	Soap	quantity	2.03	duration	(s)	2.63
2020	1	16	16/1/2020	Thursday	15	8	19	15:8:19	rotations	0.5	Soap	quantity	2.9	duration	(s)	0.4
2020	1	17	17/1/2020	Friday	23	40	36	23:40:36	rotations	6.4	Soap	quantity	37.12	duration	(s)	8.15
2020	1	17	17/1/2020	Friday	23	40	40	23:40:40	rotations	0.05	Soap	quantity	0.29	duration	(s)	0.56
2020	1	18	18/1/2020	Saturday	11	51	52	11:51:52	rotations	3.95	Soap	quantity	22.91	duration	(s)	19.09
2020	1	18	18/1/2020	Saturday	11	57	42	11:57:42	rotations	1.4	Soap	quantity	8.12	duration	(s)	7.47
2020	1	18	18/1/2020	Saturday	11	57	54	11:57:54	rotations	0.85	Soap	quantity	4.93	duration	(s)	8.03
2020	1	18	18/1/2020	Saturday	11	58	15	11:58:15	rotations	0.5	Soap	quantity	2.9	duration	(s)	2.49
2020	1	18	18/1/2020	Saturday	11	58	30	11:58:30	rotations	0.7	Soap	quantity	4.06	duration	(s)	8.59
2020	1	18	18/1/2020	Saturday	11	58	49	11:58:49	rotations	0.05	Soap	quantity	0.29	duration	(s)	0.03
2020	1	18	18/1/2020	Saturday	13	20	8	13:20:8	rotations	0.55	Soap	quantity	3.19	duration	(s)	6.93
2020	1	18	18/1/2020	Saturday	15	1	26	15:1:26	rotations	1.15	Soap	quantity	6.67	duration	(s)	1.48
2020	1	18	18/1/2020	Saturday	15	1	54	15:1:54	rotations	1.8	Soap	quantity	10.44	duration	(s)	2.67
2020	1	18	18/1/2020	Saturday	16	30	50	16:30:50	rotations	0.65	Soap	quantity	3.77	duration	(s)	3.77
2020	1	18	18/1/2020	Saturday	17	33	29	17:33:29	rotations	0.8	Soap	quantity	4.64	duration	(s)	3.67
2020	1	18	18/1/2020	Saturday	17	33	47	17:33:47	rotations	0.35	Soap	quantity	2.03	duration	(s)	0.16
2020	1	18	18/1/2020	Saturday	17	54	17	17:54:17	rotations	0.95	Soap	quantity	5.51	duration	(s)	1.92
2020	1	18	18/1/2020	Saturday	17	54	39	17:54:39	rotations	1.05	Soap	quantity	6.09	duration	(s)	1.58
2020	1	19	19/1/2020	Sunday	1	49	21	1:49:21	rotations	1	Soap	quantity	5.8	duration	(s)	5.7
2020	1	19	19/1/2020	Sunday	1	54	17	1:54:17	rotations	0.25	Soap	quantity	1.45	duration	(s)	2.29
2020	1	19	19/1/2020	Sunday	1	54	27	1:54:27	rotations	0.45	Soap	quantity	2.61	duration	(s)	1.09
2020	1	19	19/1/2020	Sunday	18	35	59	18:35:59	rotations	0.95	Soap	quantity	5.51	duration	(s)	3.53
2020	1	19	19/1/2020	Sunday	23	26	31	23:26:31	rotations	0.25	Soap	quantity	1.45	duration	(s)	1.36
2020	1	20	20/1/2020	Monday	1	5	49	1:5:49	rotations	0.2	Soap	quantity	1.16	duration	(s)	0.66
2020	1	21	21/1/2020	Tuesday	10	5	45	10:5:45	rotations	1.2	Soap	quantity	6.96	duration	(s)	4.72
2020	1	21	21/1/2020	Tuesday	15	47	8	15:47:8	rotations	0.6	Soap	quantity	3.48	duration	(s)	2.86
2020	1	23	23/1/2020	Thursday	12	16	20	12:16:20	rotations	4.55	Soap	quantity	26.39	duration	(s)	12.7
2020	1	23	23/1/2020	Thursday	12	16	27	12:16:27	rotations	0.7	Soap	quantity	4.06	duration	(s)	2.08
2020	1	24	24/1/2020	Friday	1	15	20	1:15:20	rotations	4.85	Soap	quantity	28.13	duration	(s)	7.57
2020	1	24	24/1/2020	Friday	10	8	15	10:8:15	rotations	0.75	Soap	quantity	4.35	duration	(s)	2.04
2020	1	24	24/1/2020	Friday	11	45	27	11:45:27	rotations	6.1	Soap	quantity	35.38	duration	(s)	5.27
2020	1	24	24/1/2020	Friday	11	45	42	11:45:42	rotations	0.05	Soap	quantity	0.29	duration	(s)	1.77
2020	1	24	24/1/2020	Friday	11	46	3	11:46:3	rotations	0.4	Soap	quantity	2.32	duration	(s)	2.76
2020	1	25	25/1/2020	Saturday	9	10	57	9:10:57	rotations	5.8	Soap	quantity	33.64	duration	(s)	7.79
2020	1	26	26/1/2020	Sunday	16	31	32	16:31:32	rotations	4.05	Soap	quantity	23.49	duration	(s)	17.37
2020	1	26	26/1/2020	Sunday	16	36	40	16:36:40	rotations	0.3	Soap	quantity	1.74	duration	(s)	2.54
2020	1	29	29/1/2020	Wednesday	10	20	54	10:20:54	rotations	1.55	Soap	quantity	8.99	duration	(s)	5.63
2020	1	29	29/1/2020	Wednesday	10	27	44	10:27:44	rotations	0.4	Soap	quantity	2.32	duration	(s)	1.85
2020	2	15	15/2/2020	Saturday	17	14	34	17:14:34	rotations	0.05	Soap	quantity	0.29	duration	(s)	0.64
2020	2	15	15/2/2020	Saturday	20	52	58	20:52:58	rotations	0.6	Soap	quantity	3.48	duration	(s)	2.1
2020	2	15	15/2/2020	Saturday	20	53	24	20:53:24	rotations	0.15	Soap	quantity	0.87	duration	(s)	0.14
2020	2	15	15/2/2020	Saturday	20	59	48	20:59:48	rotations	0.9	Soap	quantity	5.22	duration	(s)	2.68
2020	2	15	15/2/2020	Saturday	21	0	4	21:0:4	rotations	0.45	Soap	quantity	2.61	duration	(s)	3.16
2020	2	16	16/2/2020	Sunday	11	46	24	11:46:24	rotations	0.4	Soap	quantity	2.32	duration	(s)	1.39
2020	2	16	16/2/2020	Sunday	23	57	2	23:57:2	rotations	1.5	Soap	quantity	8.7	duration	(s)	1.71
2020	2	17	17/2/2020	Monday	0	0	37	0:0:37	rotations	3.95	Soap	quantity	22.91	duration	(s)	10.64
2020	2	18	18/2/2020	Tuesday	20	57	46	20:57:46	rotations	2.45	Soap	quantity	14.21	duration	(s)	4.71
2020	2	18	18/2/2020	Tuesday	20	57	52	20:57:52	rotations	0.35	Soap	quantity	2.03	duration	(s)	0.62
2020	2	19	19/2/2020	Wednesday	1	22	48	1:22:48	rotations	1	Soap	quantity	5.8	duration	(s)	3.86
2020	2	19	19/2/2020	Wednesday	1	23	49	1:23:49	rotations	2.95	Soap	quantity	17.11	duration	(s)	2.73
2020	2	19	19/2/2020	Wednesday	16	28	55	16:28:55	rotations	11.6	Soap	quantity	67.28	duration	(s)	7.55
2020	2	20	20/2/2020	Thursday	12	56	5	12:56:5	rotations	4.45	Soap	quantity	25.81	duration	(s)	5.78
2020	2	21	21/2/2020	Friday	22	47	40	22:47:40	rotations	0.35	Soap	quantity	2.03	duration	(s)	4.43
2020	2	22	22/2/2020	Saturday	11	44	17	11:44:17	rotations	2.95	Soap	quantity	17.11	duration	(s)	1.05
2020	2	22	22/2/2020	Saturday	13	2	39	13:2:39	rotations	4.35	Soap	quantity	25.23	duration	(s)	9.06
2020	2	22	22/2/2020	Saturday	13	8	51	13:8:51	rotations	0.85	Soap	quantity	4.93	duration	(s)	1.52
2020	2	24	24/2/2020	Monday	0	7	59	0:7:59	rotations	2.05	Soap	quantity	11.89	duration	(s)	6.91
2020	2	24	24/2/2020	Monday	19	6	33	19:6:33	rotations	5.8	Soap	quantity	33.64	duration	(s)	9.97
2020	2	25	25/2/2020	Tuesday	7	26	54	7:26:54	rotations	1.15	Soap	quantity	6.67	duration	(s)	2.18
2020	2	25	25/2/2020	Tuesday	7	27	28	7:27:28	rotations	0.7	Soap	quantity	4.06	duration	(s)	1.3
2020	2	26	26/2/2020	Wednesday	1	12	56	1:12:56	rotations	0.2	Soap	quantity	1.16	duration	(s)	0.46
2020	2	26	26/2/2020	Wednesday	1	13	5	1:13:5	rotations	1.15	Soap	quantity	6.67	duration	(s)	1.9
2020	2	26	26/2/2020	Wednesday	1	13	11	1:13:11	rotations	3.55	Soap	quantity	20.59	duration	(s)	3.23
2020	2	29	29/2/2020	Saturday	1	1	29	1:1:29	rotations	25.65	Soap	quantity	148.77	duration	(s)	6.22

## Sheet: R5
			Date					Time
			Pre filing
2020	1	7	7/1/2020	Tuesday	21	48	54	21:48:54	rotations	3.45	Soap	quantity	20.01	duration	(s)	5.61
2020	1	7	7/1/2020	Tuesday	21	49	44	21:49:44	rotations	1.7	Soap	quantity	9.86	duration	(s)	2.78
2020	1	7	7/1/2020	Tuesday	21	49	57	21:49:57	rotations	3.25	Soap	quantity	18.85	duration	(s)	1.87
2020	1	7	7/1/2020	Tuesday	21	52	31	21:52:31	rotations	0.75	Soap	quantity	4.35	duration	(s)	3.27
2020	1	7	7/1/2020	Tuesday	22	12	46	22:12:46	rotations	2.5	Soap	quantity	14.5	duration	(s)	4.08
2020	1	7	7/1/2020	Tuesday	22	13	32	22:13:32	rotations	1.55	Soap	quantity	8.99	duration	(s)	1.99
2020	1	7	7/1/2020	Tuesday	22	13	39	22:13:39	rotations	0.8	Soap	quantity	4.64	duration	(s)	2.08
2020	1	8	8/1/2020	Wednesday	16	55	22	16:55:22	rotations	0.9	Soap	quantity	5.22	duration	(s)	6.63
2020	1	8	8/1/2020	Wednesday	16	56	11	16:56:11	rotations	1.4	Soap	quantity	8.12	duration	(s)	9.54
2020	1	8	8/1/2020	Wednesday	16	56	28	16:56:28	rotations	0.85	Soap	quantity	4.93	duration	(s)	11.49
2020	1	8	8/1/2020	Wednesday	16	56	41	16:56:41	rotations	1.1	Soap	quantity	6.38	duration	(s)	6.87
2020	1	8	8/1/2020	Wednesday	16	57	37	16:57:37	rotations	5.15	Soap	quantity	29.87	duration	(s)	38.76
2020	1	8	8/1/2020	Wednesday	17	7	20	17:7:20	rotations	0.2	Soap	quantity	1.16	duration	(s)	2.4
2020	1	8	8/1/2020	Wednesday	17	7	29	17:7:29	rotations	0.05	Soap	quantity	0.29	duration	(s)	0.53
2020	1	8	8/1/2020	Wednesday	17	14	14	17:14:14	rotations	0.25	Soap	quantity	1.45	duration	(s)	3.65
2020	1	8	8/1/2020	Wednesday	17	15	50	17:15:50	rotations	1.6	Soap	quantity	9.28	duration	(s)	7.85
2020	1	8	8/1/2020	Wednesday	17	36	1	17:36:1	rotations	1.15	Soap	quantity	6.67	duration	(s)	4.76
2020	1	8	8/1/2020	Wednesday	17	44	23	17:44:23	rotations	0.1	Soap	quantity	0.58	duration	(s)	1.99
2020	1	8	8/1/2020	Wednesday	17	44	34	17:44:34	rotations	0.15	Soap	quantity	0.87	duration	(s)	2.34
2020	1	8	8/1/2020	Wednesday	17	44	44	17:44:44	rotations	0.05	Soap	quantity	0.29	duration	(s)	0.45
2020	1	8	8/1/2020	Wednesday	17	45	10	17:45:10	rotations	0.15	Soap	quantity	0.87	duration	(s)	2.58
2020	1	8	8/1/2020	Wednesday	17	45	27	17:45:27	rotations	0.05	Soap	quantity	0.29	duration	(s)	0.61
2020	1	8	8/1/2020	Wednesday	17	56	10	17:56:10	rotations	0.3	Soap	quantity	1.74	duration	(s)	6.96
2020	1	8	8/1/2020	Wednesday	17	56	20	17:56:20	rotations	0.35	Soap	quantity	2.03	duration	(s)	5.87
2020	1	8	8/1/2020	Wednesday	17	58	7	17:58:7	rotations	0.05	Soap	quantity	0.29	duration	(s)	1.14
2020	1	8	8/1/2020	Wednesday	18	0	19	18:0:19	rotations	0.35	Soap	quantity	2.03	duration	(s)	2.63
2020	1	8	8/1/2020	Wednesday	18	0	31	18:0:31	rotations	0.15	Soap	quantity	0.87	duration	(s)	5.77
2020	1	9	9/1/2020	Thursday	18	43	21	18:43:21	rotations	0.15	Soap	quantity	0.87	duration	(s)	2.61
2020	1	9	9/1/2020	Thursday	23	25	27	23:25:27	rotations	0.15	Soap	quantity	0.87	duration	(s)	1.37
2020	1	9	9/1/2020	Thursday	23	25	54	23:25:54	rotations	0.3	Soap	quantity	1.74	duration	(s)	1.55
2020	1	9	9/1/2020	Thursday	23	26	1	23:26:1	rotations	0.45	Soap	quantity	2.61	duration	(s)	4.14
2020	1	9	9/1/2020	Thursday	23	26	7	23:26:7	rotations	0.7	Soap	quantity	4.06	duration	(s)	1.4
2020	1	10	10/1/2020	Friday	6	55	42	6:55:42	rotations	1.05	Soap	quantity	6.09	duration	(s)	6.86
2020	1	10	10/1/2020	Friday	6	56	40	6:56:40	rotations	0.5	Soap	quantity	2.9	duration	(s)	7.51
2020	1	10	10/1/2020	Friday	11	21	49	11:21:49	rotations	0.1	Soap	quantity	0.58	duration	(s)	2.58
2020	1	10	10/1/2020	Friday	11	53	30	11:53:30	rotations	0.6	Soap	quantity	3.48	duration	(s)	3.85
2020	1	10	10/1/2020	Friday	11	57	53	11:57:53	rotations	0.05	Soap	quantity	0.29	duration	(s)	0.58
2020	1	10	10/1/2020	Friday	11	58	2	11:58:2	rotations	0.65	Soap	quantity	3.77	duration	(s)	5.62
2020	1	10	10/1/2020	Friday	14	8	14	14:8:14	rotations	0.45	Soap	quantity	2.61	duration	(s)	3.84
2020	1	10	10/1/2020	Friday	14	8	19	14:8:19	rotations	0.2	Soap	quantity	1.16	duration	(s)	0.73
2020	1	10	10/1/2020	Friday	14	8	25	14:8:25	rotations	0.7	Soap	quantity	4.06	duration	(s)	3.46
2020	1	10	10/1/2020	Friday	14	8	30	14:8:30	rotations	0.6	Soap	quantity	3.48	duration	(s)	1.08
2020	1	10	10/1/2020	Friday	14	11	36	14:11:36	rotations	0.25	Soap	quantity	1.45	duration	(s)	0.18
2020	1	10	10/1/2020	Friday	14	11	45	14:11:45	rotations	0.65	Soap	quantity	3.77	duration	(s)	4.23
2020	1	10	10/1/2020	Friday	14	11	51	14:11:51	rotations	0.7	Soap	quantity	4.06	duration	(s)	3.1
2020	1	10	10/1/2020	Friday	14	55	10	14:55:10	rotations	0.6	Soap	quantity	3.48	duration	(s)	2.18
2020	1	10	10/1/2020	Friday	14	56	2	14:56:2	rotations	1.1	Soap	quantity	6.38	duration	(s)	6.5
2020	1	10	10/1/2020	Friday	14	56	7	14:56:7	rotations	0.05	Soap	quantity	0.29	duration	(s)	1.04
2020	1	10	10/1/2020	Friday	14	56	15	14:56:15	rotations	0.55	Soap	quantity	3.19	duration	(s)	4.86
2020	1	10	10/1/2020	Friday	16	5	23	16:5:23	rotations	0.1	Soap	quantity	0.58	duration	(s)	0.39
2020	1	10	10/1/2020	Friday	16	6	52	16:6:52	rotations	0.05	Soap	quantity	0.29	duration	(s)	0.16
2020	1	10	10/1/2020	Friday	16	7	52	16:7:52	rotations	0.1	Soap	quantity	0.58	duration	(s)	0.22
2020	1	11	11/1/2020	Saturday	8	24	4	8:24:4	rotations	0.35	Soap	quantity	2.03	duration	(s)	3.6
2020	1	11	11/1/2020	Saturday	8	40	52	8:40:52	rotations	0.45	Soap	quantity	2.61	duration	(s)	5.41
2020	1	11	11/1/2020	Saturday	8	41	35	8:41:35	rotations	0.55	Soap	quantity	3.19	duration	(s)	8.02
2020	1	11	11/1/2020	Saturday	8	42	8	8:42:8	rotations	0.1	Soap	quantity	0.58	duration	(s)	0.12
2020	1	11	11/1/2020	Saturday	8	42	27	8:42:27	rotations	0.75	Soap	quantity	4.35	duration	(s)	4.7
2020	1	11	11/1/2020	Saturday	8	42	33	8:42:33	rotations	0.05	Soap	quantity	0.29	duration	(s)	0.32
2020	1	11	11/1/2020	Saturday	8	46	46	8:46:46	rotations	0.3	Soap	quantity	1.74	duration	(s)	1.47
2020	1	11	11/1/2020	Saturday	8	46	51	8:46:51	rotations	0.75	Soap	quantity	4.35	duration	(s)	2.06
2020	1	11	11/1/2020	Saturday	11	10	26	11:10:26	rotations	0.6	Soap	quantity	3.48	duration	(s)	1.13
2020	1	11	11/1/2020	Saturday	11	12	16	11:12:16	rotations	0.6	Soap	quantity	3.48	duration	(s)	4.51
2020	1	11	11/1/2020	Saturday	11	12	23	11:12:23	rotations	0.6	Soap	quantity	3.48	duration	(s)	4.01
2020	1	11	11/1/2020	Saturday	11	12	27	11:12:27	rotations	0.2	Soap	quantity	1.16	duration	(s)	0.87
2020	1	11	11/1/2020	Saturday	11	13	11	11:13:11	rotations	0.65	Soap	quantity	3.77	duration	(s)	1.34
2020	1	11	11/1/2020	Saturday	11	13	28	11:13:28	rotations	0.35	Soap	quantity	2.03	duration	(s)	2.63
2020	1	11	11/1/2020	Saturday	11	58	3	11:58:3	rotations	3.05	Soap	quantity	17.69	duration	(s)	8.15
2020	1	11	11/1/2020	Saturday	11	58	14	11:58:14	rotations	0.45	Soap	quantity	2.61	duration	(s)	2.31
2020	1	11	11/1/2020	Saturday	17	38	41	17:38:41	rotations	0.2	Soap	quantity	1.16	duration	(s)	0.62
2020	1	11	11/1/2020	Saturday	17	42	25	17:42:25	rotations	0.45	Soap	quantity	2.61	duration	(s)	1.19
2020	1	11	11/1/2020	Saturday	17	42	30	17:42:30	rotations	0.05	Soap	quantity	0.29	duration	(s)	1.37
2020	1	11	11/1/2020	Saturday	17	42	36	17:42:36	rotations	0.7	Soap	quantity	4.06	duration	(s)	2.1
2020	1	12	12/1/2020	Sunday	7	1	56	7:1:56	rotations	0.5	Soap	quantity	2.9	duration	(s)	1.37
2020	1	12	12/1/2020	Sunday	8	1	43	8:1:43	rotations	0.85	Soap	quantity	4.93	duration	(s)	3.53
2020	1	12	12/1/2020	Sunday	8	39	43	8:39:43	rotations	0.7	Soap	quantity	4.06	duration	(s)	6.79
2020	1	12	12/1/2020	Sunday	8	39	49	8:39:49	rotations	0.55	Soap	quantity	3.19	duration	(s)	2.59
2020	1	12	12/1/2020	Sunday	8	39	59	8:39:59	rotations	0.7	Soap	quantity	4.06	duration	(s)	4.74
2020	1	12	12/1/2020	Sunday	21	17	41	21:17:41	rotations	0.8	Soap	quantity	4.64	duration	(s)	6.69
2020	1	12	12/1/2020	Sunday	21	24	2	21:24:2	rotations	1.05	Soap	quantity	6.09	duration	(s)	3.39
2020	1	12	12/1/2020	Sunday	21	24	8	21:24:8	rotations	0.15	Soap	quantity	0.87	duration	(s)	1.18
2020	1	12	12/1/2020	Sunday	21	24	13	21:24:13	rotations	1.4	Soap	quantity	8.12	duration	(s)	1.68
2020	1	12	12/1/2020	Sunday	21	32	2	21:32:2	rotations	4.55	Soap	quantity	26.39	duration	(s)	9.35
2020	1	13	13/1/2020	Monday	6	31	3	6:31:3	rotations	0.45	Soap	quantity	2.61	duration	(s)	2.79
2020	1	16	16/1/2020	Thursday	17	18	44	17:18:44	rotations	3.05	Soap	quantity	17.69	duration	(s)	14
2020	1	16	16/1/2020	Thursday	17	19	58	17:19:58	rotations	0.2	Soap	quantity	1.16	duration	(s)	1.67
2020	1	16	16/1/2020	Thursday	17	20	8	17:20:8	rotations	0.05	Soap	quantity	0.29	duration	(s)	0.34
2020	1	16	16/1/2020	Thursday	17	20	13	17:20:13	rotations	0.1	Soap	quantity	0.58	duration	(s)	0.73
2020	1	16	16/1/2020	Thursday	17	20	20	17:20:20	rotations	0.3	Soap	quantity	1.74	duration	(s)	1.07
2020	1	16	16/1/2020	Thursday	18	41	41	18:41:41	rotations	1.1	Soap	quantity	6.38	duration	(s)	2.16
2020	1	16	16/1/2020	Thursday	18	41	49	18:41:49	rotations	0.5	Soap	quantity	2.9	duration	(s)	3.73
2020	1	17	17/1/2020	Friday	7	58	45	7:58:45	rotations	0.2	Soap	quantity	1.16	duration	(s)	2.96
2020	1	17	17/1/2020	Friday	7	58	52	7:58:52	rotations	0.2	Soap	quantity	1.16	duration	(s)	2.69
2020	1	17	17/1/2020	Friday	13	35	5	13:35:5	rotations	0.1	Soap	quantity	0.58	duration	(s)	0.2
2020	1	17	17/1/2020	Friday	16	29	28	16:29:28	rotations	1.15	Soap	quantity	6.67	duration	(s)	7.17
2020	1	17	17/1/2020	Friday	22	7	24	22:7:24	rotations	0.55	Soap	quantity	3.19	duration	(s)	0.71
2020	1	17	17/1/2020	Friday	22	7	32	22:7:32	rotations	0.75	Soap	quantity	4.35	duration	(s)	3
2020	1	17	17/1/2020	Friday	22	7	47	22:7:47	rotations	2.05	Soap	quantity	11.89	duration	(s)	11.53
2020	1	17	17/1/2020	Friday	22	7	53	22:7:53	rotations	0.75	Soap	quantity	4.35	duration	(s)	2.47
2020	1	18	18/1/2020	Saturday	12	31	53	12:31:53	rotations	2.5	Soap	quantity	14.5	duration	(s)	2.84
2020	1	18	18/1/2020	Saturday	18	34	13	18:34:13	rotations	0.3	Soap	quantity	1.74	duration	(s)	1.53
2020	1	18	18/1/2020	Saturday	18	34	18	18:34:18	rotations	0.1	Soap	quantity	0.58	duration	(s)	0.62
2020	1	20	20/1/2020	Monday	11	14	43	11:14:43	rotations	1.6	Soap	quantity	9.28	duration	(s)	4.85
2020	1	20	20/1/2020	Monday	11	15	17	11:15:17	rotations	3.65	Soap	quantity	21.17	duration	(s)	13.78
2020	1	20	20/1/2020	Monday	11	15	28	11:15:28	rotations	1.25	Soap	quantity	7.25	duration	(s)	1.24
2020	1	20	20/1/2020	Monday	11	15	55	11:15:55	rotations	1.7	Soap	quantity	9.86	duration	(s)	7.25
2020	1	20	20/1/2020	Monday	16	27	5	16:27:5	rotations	0.2	Soap	quantity	1.16	duration	(s)	0.81
2020	1	21	21/1/2020	Tuesday	6	55	38	6:55:38	rotations	2.65	Soap	quantity	15.37	duration	(s)	4.15
2020	1	21	21/1/2020	Tuesday	17	38	44	17:38:44	rotations	0.85	Soap	quantity	4.93	duration	(s)	0.16
2020	1	21	21/1/2020	Tuesday	18	23	7	18:23:7	rotations	0.1	Soap	quantity	0.58	duration	(s)	0.81
2020	1	22	22/1/2020	Wednesday	8	9	57	8:9:57	rotations	0.65	Soap	quantity	3.77	duration	(s)	2.01
2020	1	22	22/1/2020	Wednesday	13	3	1	13:3:1	rotations	0.05	Soap	quantity	0.29	duration	(s)	2.24
2020	2	13	13/2/2020	Thursday	21	9	1	21:9:1	rotations	0.9	Soap	quantity	5.22	duration	(s)	10.73
2020	2	13	13/2/2020	Thursday	21	11	3	21:11:3	rotations	0.35	Soap	quantity	2.03	duration	(s)	2.67
2020	2	13	13/2/2020	Thursday	21	11	16	21:11:16	rotations	0.45	Soap	quantity	2.61	duration	(s)	2.64
2020	2	13	13/2/2020	Thursday	21	11	33	21:11:33	rotations	1.25	Soap	quantity	7.25	duration	(s)	5.41
2020	2	13	13/2/2020	Thursday	21	11	39	21:11:39	rotations	0.25	Soap	quantity	1.45	duration	(s)	0.94
2020	2	13	13/2/2020	Thursday	21	11	49	21:11:49	rotations	0.15	Soap	quantity	0.87	duration	(s)	3.41
2020	2	13	13/2/2020	Thursday	21	17	5	21:17:5	rotations	0.3	Soap	quantity	1.74	duration	(s)	4.89
2020	2	13	13/2/2020	Thursday	21	17	30	21:17:30	rotations	1.05	Soap	quantity	6.09	duration	(s)	6.73
2020	2	14	14/2/2020	Friday	13	20	35	13:20:35	rotations	3.45	Soap	quantity	20.01	duration	(s)	3.04
2020	2	14	14/2/2020	Friday	13	25	40	13:25:40	rotations	0.6	Soap	quantity	3.48	duration	(s)	1.34
2020	2	14	14/2/2020	Friday	21	29	59	21:29:59	rotations	0.25	Soap	quantity	1.45	duration	(s)	1.21
2020	2	14	14/2/2020	Friday	21	30	9	21:30:9	rotations	0.05	Soap	quantity	0.29	duration	(s)	1.21
2020	2	14	14/2/2020	Friday	21	30	20	21:30:20	rotations	0.8	Soap	quantity	4.64	duration	(s)	2.21
2020	2	14	14/2/2020	Friday	21	30	27	21:30:27	rotations	0.05	Soap	quantity	0.29	duration	(s)	2.11
2020	2	14	14/2/2020	Friday	21	30	35	21:30:35	rotations	0.05	Soap	quantity	0.29	duration	(s)	2.01
2020	2	14	14/2/2020	Friday	21	35	53	21:35:53	rotations	0.55	Soap	quantity	3.19	duration	(s)	4.16
2020	2	14	14/2/2020	Friday	21	36	51	21:36:51	rotations	1.7	Soap	quantity	9.86	duration	(s)	7.82
2020	2	15	15/2/2020	Saturday	8	21	59	8:21:59	rotations	1.05	Soap	quantity	6.09	duration	(s)	3.45
2020	2	15	15/2/2020	Saturday	12	22	43	12:22:43	rotations	2.65	Soap	quantity	15.37	duration	(s)	0.46
2020	2	15	15/2/2020	Saturday	12	25	17	12:25:17	rotations	1.4	Soap	quantity	8.12	duration	(s)	0.84
2020	2	15	15/2/2020	Saturday	13	45	53	13:45:53	rotations	0.7	Soap	quantity	4.06	duration	(s)	3.95
2020	2	15	15/2/2020	Saturday	13	45	59	13:45:59	rotations	0.35	Soap	quantity	2.03	duration	(s)	0.84
2020	2	15	15/2/2020	Saturday	13	46	16	13:46:16	rotations	1.3	Soap	quantity	7.54	duration	(s)	8.11
2020	2	15	15/2/2020	Saturday	15	55	20	15:55:20	rotations	1.3	Soap	quantity	7.54	duration	(s)	5.49
2020	2	15	15/2/2020	Saturday	15	56	15	15:56:15	rotations	2.05	Soap	quantity	11.89	duration	(s)	3.04
2020	2	15	15/2/2020	Saturday	15	57	34	15:57:34	rotations	0.15	Soap	quantity	0.87	duration	(s)	0.08
2020	2	16	16/2/2020	Sunday	7	45	36	7:45:36	rotations	0.05	Soap	quantity	0.29	duration	(s)	0.61
2020	2	16	16/2/2020	Sunday	7	45	55	7:45:55	rotations	0.5	Soap	quantity	2.9	duration	(s)	9.69
2020	2	16	16/2/2020	Sunday	7	46	23	7:46:23	rotations	1.45	Soap	quantity	8.41	duration	(s)	5.74
2020	2	16	16/2/2020	Sunday	7	47	22	7:47:22	rotations	2.65	Soap	quantity	15.37	duration	(s)	6.82
2020	2	16	16/2/2020	Sunday	7	47	33	7:47:33	rotations	1.5	Soap	quantity	8.7	duration	(s)	7.33
2020	2	16	16/2/2020	Sunday	10	59	58	10:59:58	rotations	3.1	Soap	quantity	17.98	duration	(s)	4.26
2020	2	16	16/2/2020	Sunday	14	49	27	14:49:27	rotations	0.5	Soap	quantity	2.9	duration	(s)	1.22
2020	2	16	16/2/2020	Sunday	15	16	3	15:16:3	rotations	1.7	Soap	quantity	9.86	duration	(s)	1.2
2020	2	16	16/2/2020	Sunday	15	16	44	15:16:44	rotations	0.8	Soap	quantity	4.64	duration	(s)	1.73
2020	2	16	16/2/2020	Sunday	22	30	12	22:30:12	rotations	2.25	Soap	quantity	13.05	duration	(s)	6.38
2020	2	20	20/2/2020	Thursday	15	42	53	15:42:53	rotations	6.7	Soap	quantity	38.86	duration	(s)	21.65
2020	2	20	20/2/2020	Thursday	15	44	2	15:44:2	rotations	0.35	Soap	quantity	2.03	duration	(s)	5.71
2020	2	20	20/2/2020	Thursday	15	46	17	15:46:17	rotations	0.45	Soap	quantity	2.61	duration	(s)	4.04
2020	2	20	20/2/2020	Thursday	15	49	41	15:49:41	rotations	0.05	Soap	quantity	0.29	duration	(s)	0.14
2020	2	20	20/2/2020	Thursday	15	49	59	15:49:59	rotations	0.15	Soap	quantity	0.87	duration	(s)	1.81
2020	2	20	20/2/2020	Thursday	15	51	11	15:51:11	rotations	0.05	Soap	quantity	0.29	duration	(s)	2.9
2020	2	20	20/2/2020	Thursday	15	51	16	15:51:16	rotations	0.05	Soap	quantity	0.29	duration	(s)	2.39
2020	2	20	20/2/2020	Thursday	15	52	53	15:52:53	rotations	0.05	Soap	quantity	0.29	duration	(s)	0.05
2020	2	20	20/2/2020	Thursday	16	28	8	16:28:8	rotations	0.1	Soap	quantity	0.58	duration	(s)	0.5
2020	2	20	20/2/2020	Thursday	16	28	17	16:28:17	rotations	0.05	Soap	quantity	0.29	duration	(s)	0.06
2020	2	20	20/2/2020	Thursday	20	46	57	20:46:57	rotations	0.6	Soap	quantity	3.48	duration	(s)	1.51
2020	2	22	22/2/2020	Saturday	7	39	25	7:39:25	rotations	1.55	Soap	quantity	8.99	duration	(s)	4.87

## Sheet: R6
			Date					Time
			Pre filing
2020	1	7	7/1/2020	Tuesday	21	54	21	21:54:21	rotations	0.75	Soap	quantity	4.35	duration	(s)	1.94
2020	1	7	7/1/2020	Tuesday	21	54	30	21:54:30	rotations	3.3	Soap	quantity	19.14	duration	(s)	3.24
2020	1	8	8/1/2020	Wednesday	16	56	11	16:56:11	rotations	3.1	Soap	quantity	17.98	duration	(s)	8.08
2020	1	8	8/1/2020	Wednesday	16	56	25	16:56:25	rotations	0.7	Soap	quantity	4.06	duration	(s)	5.11
2020	1	8	8/1/2020	Wednesday	16	56	32	16:56:32	rotations	0.05	Soap	quantity	0.29	duration	(s)	0.46
2020	1	8	8/1/2020	Wednesday	16	57	21	16:57:21	rotations	8.2	Soap	quantity	47.56	duration	(s)	29.08
2020	1	8	8/1/2020	Wednesday	17	8	25	17:8:25	rotations	0.15	Soap	quantity	0.87	duration	(s)	4.31
2020	1	8	8/1/2020	Wednesday	17	8	44	17:8:44	rotations	0.9	Soap	quantity	5.22	duration	(s)	15.61
2020	1	8	8/1/2020	Wednesday	17	9	2	17:9:2	rotations	2.05	Soap	quantity	11.89	duration	(s)	9.84
2020	1	8	8/1/2020	Wednesday	17	12	41	17:12:41	rotations	0.05	Soap	quantity	0.29	duration	(s)	0.87
2020	1	8	8/1/2020	Wednesday	17	48	28	17:48:28	rotations	0.65	Soap	quantity	3.77	duration	(s)	5.77
2020	1	8	8/1/2020	Wednesday	17	48	39	17:48:39	rotations	0.05	Soap	quantity	0.29	duration	(s)	0.14
2020	1	8	8/1/2020	Wednesday	17	49	9	17:49:9	rotations	1	Soap	quantity	5.8	duration	(s)	7.92
2020	1	8	8/1/2020	Wednesday	17	49	13	17:49:13	rotations	0.3	Soap	quantity	1.74	duration	(s)	0.53
2020	1	8	8/1/2020	Wednesday	17	49	29	17:49:29	rotations	0.7	Soap	quantity	4.06	duration	(s)	6.92
2020	1	8	8/1/2020	Wednesday	17	50	27	17:50:27	rotations	0.1	Soap	quantity	0.58	duration	(s)	1.59
2020	1	8	8/1/2020	Wednesday	17	50	44	17:50:44	rotations	0.05	Soap	quantity	0.29	duration	(s)	0.46
2020	1	8	8/1/2020	Wednesday	17	51	16	17:51:16	rotations	0.05	Soap	quantity	0.29	duration	(s)	0.37
2020	1	8	8/1/2020	Wednesday	17	51	54	17:51:54	rotations	0.45	Soap	quantity	2.61	duration	(s)	5.03
2020	1	8	8/1/2020	Wednesday	17	52	1	17:52:1	rotations	0.15	Soap	quantity	0.87	duration	(s)	2.05
2020	1	8	8/1/2020	Wednesday	17	53	0	17:53:0	rotations	1.2	Soap	quantity	6.96	duration	(s)	5.34
2020	1	8	8/1/2020	Wednesday	17	53	14	17:53:14	rotations	1.1	Soap	quantity	6.38	duration	(s)	8.7
2020	1	8	8/1/2020	Wednesday	17	53	21	17:53:21	rotations	0.7	Soap	quantity	4.06	duration	(s)	4.12
2020	1	8	8/1/2020	Wednesday	17	53	27	17:53:27	rotations	0.3	Soap	quantity	1.74	duration	(s)	2.24
2020	1	8	8/1/2020	Wednesday	17	53	40	17:53:40	rotations	2.35	Soap	quantity	13.63	duration	(s)	9.56
2020	1	9	9/1/2020	Thursday	11	8	32	11:8:32	rotations	0.05	Soap	quantity	0.29	duration	(s)	0.69
2020	1	9	9/1/2020	Thursday	18	1	57	18:1:57	rotations	0.2	Soap	quantity	1.16	duration	(s)	3.42
2020	1	9	9/1/2020	Thursday	18	2	11	18:2:11	rotations	0.7	Soap	quantity	4.06	duration	(s)	5.43
2020	1	9	9/1/2020	Thursday	18	27	50	18:27:50	rotations	0.25	Soap	quantity	1.45	duration	(s)	3.06
2020	1	9	9/1/2020	Thursday	18	47	46	18:47:46	rotations	0.1	Soap	quantity	0.58	duration	(s)	2.09
2020	2	13	13/2/2020	Thursday	10	4	15	10:4:15	rotations	0.75	Soap	quantity	4.35	duration	(s)	10.74
2020	2	13	13/2/2020	Thursday	10	43	49	10:43:49	rotations	0.95	Soap	quantity	5.51	duration	(s)	1.1
2020	2	15	15/2/2020	Saturday	9	33	21	9:33:21	rotations	2.65	Soap	quantity	15.37	duration	(s)	7.31
2020	2	15	15/2/2020	Saturday	14	44	4	14:44:4	rotations	2.3	Soap	quantity	13.34	duration	(s)	3.63
2020	2	15	15/2/2020	Saturday	14	45	19	14:45:19	rotations	0.05	Soap	quantity	0.29	duration	(s)	0.03
2020	2	15	15/2/2020	Saturday	14	48	41	14:48:41	rotations	0.3	Soap	quantity	1.74	duration	(s)	2.69
2020	2	15	15/2/2020	Saturday	14	50	45	14:50:45	rotations	0.2	Soap	quantity	1.16	duration	(s)	3
2020	2	18	18/2/2020	Tuesday	10	49	56	10:49:56	rotations	0.6	Soap	quantity	3.48	duration	(s)	2.06
2020	2	18	18/2/2020	Tuesday	10	50	38	10:50:38	rotations	0.5	Soap	quantity	2.9	duration	(s)	2.54
2020	2	18	18/2/2020	Tuesday	10	51	5	10:51:5	rotations	0.25	Soap	quantity	1.45	duration	(s)	1.97
2020	2	18	18/2/2020	Tuesday	15	10	17	15:10:17	rotations	0.2	Soap	quantity	1.16	duration	(s)	0.23
2020	2	18	18/2/2020	Tuesday	15	59	11	15:59:11	rotations	6.5	Soap	quantity	37.7	duration	(s)	8.88
2020	2	18	18/2/2020	Tuesday	17	48	23	17:48:23	rotations	2.15	Soap	quantity	12.47	duration	(s)	2.4
2020	2	18	18/2/2020	Tuesday	19	11	41	19:11:41	rotations	2.9	Soap	quantity	16.82	duration	(s)	5.1
2020	2	18	18/2/2020	Tuesday	19	13	3	19:13:3	rotations	2	Soap	quantity	11.6	duration	(s)	3.23
2020	2	20	20/2/2020	Thursday	12	32	20	12:32:20	rotations	7.95	Soap	quantity	46.11	duration	(s)	17.77
2020	2	20	20/2/2020	Thursday	12	33	42	12:33:42	rotations	0.2	Soap	quantity	1.16	duration	(s)	0.79
2020	2	20	20/2/2020	Thursday	12	33	47	12:33:47	rotations	0.05	Soap	quantity	0.29	duration	(s)	0.09
2020	2	20	20/2/2020	Thursday	12	34	24	12:34:24	rotations	0.65	Soap	quantity	3.77	duration	(s)	3.1
2020	2	20	20/2/2020	Thursday	12	35	41	12:35:41	rotations	0.05	Soap	quantity	0.29	duration	(s)	0.94
2020	2	20	20/2/2020	Thursday	12	58	34	12:58:34	rotations	2.05	Soap	quantity	11.89	duration	(s)	6.07
2020	2	20	20/2/2020	Thursday	12	58	41	12:58:41	rotations	0.45	Soap	quantity	2.61	duration	(s)	4.4
2020	2	20	20/2/2020	Thursday	16	16	14	16:16:14	rotations	0.2	Soap	quantity	1.16	duration	(s)	0.31
2020	2	21	21/2/2020	Friday	8	8	51	8:8:51	rotations	1.3	Soap	quantity	7.54	duration	(s)	4.05
2020	2	21	21/2/2020	Friday	10	27	57	10:27:57	rotations	0.15	Soap	quantity	0.87	duration	(s)	0.2
2020	2	21	21/2/2020	Friday	10	41	31	10:41:31	rotations	1.6	Soap	quantity	9.28	duration	(s)	2.18
2020	2	22	22/2/2020	Saturday	13	39	7	13:39:7	rotations	1.75	Soap	quantity	10.15	duration	(s)	1.46
2020	2	26	26/2/2020	Wednesday	16	29	26	16:29:26	rotations	1.7	Soap	quantity	9.86	duration	(s)	0.96

## Sheet: U6
			Date					Time
			Pre filing
2020	1	9	9/1/2020	Thursday	10	5	49	10:5:49	rotations	0.2	Soap	quantity	0.56	duration	(s)	0.35
2020	1	10	10/1/2020	Friday	14	20	44	14:20:44	rotations	1.9	Soap	quantity	5.32	duration	(s)	1.53
2020	1	10	10/1/2020	Friday	14	20	48	14:20:48	rotations	0.5	Soap	quantity	1.4	duration	(s)	0.82
2020	1	10	10/1/2020	Friday	14	21	29	14:21:29	rotations	4.6	Soap	quantity	12.88	duration	(s)	7.06
2020	1	11	11/1/2020	Saturday	13	7	1	13:7:1	rotations	6.7	Soap	quantity	18.76	duration	(s)	26.79
2020	1	11	11/1/2020	Saturday	13	7	8	13:7:8	rotations	0.7	Soap	quantity	1.96	duration	(s)	3.72
2020	1	11	11/1/2020	Saturday	13	10	43	13:10:43	rotations	6.5	Soap	quantity	18.2	duration	(s)	14.5
2020	1	11	11/1/2020	Saturday	13	10	57	13:10:57	rotations	0.9	Soap	quantity	2.52	duration	(s)	10.84
2020	1	11	11/1/2020	Saturday	13	11	21	13:11:21	rotations	0.05	Soap	quantity	0.14	duration	(s)	0.06
2020	1	11	11/1/2020	Saturday	18	29	15	18:29:15	rotations	0.1	Soap	quantity	0.28	duration	(s)	0.23
2020	1	11	11/1/2020	Saturday	18	29	23	18:29:23	rotations	0.2	Soap	quantity	0.56	duration	(s)	0.83
2020	1	11	11/1/2020	Saturday	18	29	52	18:29:52	rotations	0.55	Soap	quantity	1.54	duration	(s)	7.25
2020	1	11	11/1/2020	Saturday	18	33	15	18:33:15	rotations	0.2	Soap	quantity	0.56	duration	(s)	2.12
2020	1	11	11/1/2020	Saturday	21	57	22	21:57:22	rotations	0.5	Soap	quantity	1.4	duration	(s)	3.28
2020	1	12	12/1/2020	Sunday	8	21	44	8:21:44	rotations	0.4	Soap	quantity	1.12	duration	(s)	5.52
2020	1	12	12/1/2020	Sunday	11	36	14	11:36:14	rotations	0.45	Soap	quantity	1.26	duration	(s)	1.96
2020	1	12	12/1/2020	Sunday	16	33	8	16:33:8	rotations	0.6	Soap	quantity	1.68	duration	(s)	6.42
2020	1	12	12/1/2020	Sunday	20	25	1	20:25:1	rotations	0.4	Soap	quantity	1.12	duration	(s)	3.57
2020	1	12	12/1/2020	Sunday	21	13	21	21:13:21	rotations	0.1	Soap	quantity	0.28	duration	(s)	0.24
2020	1	13	13/1/2020	Monday	8	44	11	8:44:11	rotations	0.4	Soap	quantity	1.12	duration	(s)	3.69
2020	1	13	13/1/2020	Monday	10	18	21	10:18:21	rotations	0.15	Soap	quantity	0.42	duration	(s)	0.23
2020	1	13	13/1/2020	Monday	10	20	35	10:20:35	rotations	0.05	Soap	quantity	0.14	duration	(s)	0.3
2020	1	13	13/1/2020	Monday	10	20	49	10:20:49	rotations	0.2	Soap	quantity	0.56	duration	(s)	4.25
2020	1	13	13/1/2020	Monday	10	22	53	10:22:53	rotations	0.15	Soap	quantity	0.42	duration	(s)	1.94
2020	1	13	13/1/2020	Monday	10	23	7	10:23:7	rotations	0.05	Soap	quantity	0.14	duration	(s)	1.16
2020	1	13	13/1/2020	Monday	10	23	22	10:23:22	rotations	0.05	Soap	quantity	0.14	duration	(s)	0.69
2020	1	13	13/1/2020	Monday	10	25	19	10:25:19	rotations	0.8	Soap	quantity	2.24	duration	(s)	6.24
2020	1	13	13/1/2020	Monday	18	34	17	18:34:17	rotations	0.15	Soap	quantity	0.42	duration	(s)	0.54
2020	1	14	14/1/2020	Tuesday	19	21	52	19:21:52	rotations	0.7	Soap	quantity	1.96	duration	(s)	6.4
2020	1	14	14/1/2020	Tuesday	19	22	1	19:22:1	rotations	0.4	Soap	quantity	1.12	duration	(s)	2.53
2020	1	14	14/1/2020	Tuesday	19	22	16	19:22:16	rotations	0.15	Soap	quantity	0.42	duration	(s)	0.11
2020	1	14	14/1/2020	Tuesday	19	22	34	19:22:34	rotations	1.3	Soap	quantity	3.64	duration	(s)	14.75
2020	1	15	15/1/2020	Wednesday	17	54	43	17:54:43	rotations	0.1	Soap	quantity	0.28	duration	(s)	0.68
2020	1	15	15/1/2020	Wednesday	17	55	28	17:55:28	rotations	0.5	Soap	quantity	1.4	duration	(s)	3.92
2020	1	15	15/1/2020	Wednesday	17	55	44	17:55:44	rotations	1.95	Soap	quantity	5.46	duration	(s)	9.53
2020	1	15	15/1/2020	Wednesday	17	55	52	17:55:52	rotations	0.5	Soap	quantity	1.4	duration	(s)	3.66
2020	1	15	15/1/2020	Wednesday	17	56	1	17:56:1	rotations	0.6	Soap	quantity	1.68	duration	(s)	2.25
2020	1	15	15/1/2020	Wednesday	17	56	22	17:56:22	rotations	2.9	Soap	quantity	8.12	duration	(s)	14.78
2020	1	15	15/1/2020	Wednesday	17	56	37	17:56:37	rotations	1.7	Soap	quantity	4.76	duration	(s)	8.39
2020	1	15	15/1/2020	Wednesday	17	56	45	17:56:45	rotations	0.2	Soap	quantity	0.56	duration	(s)	5.02
2020	1	15	15/1/2020	Wednesday	17	56	52	17:56:52	rotations	0.05	Soap	quantity	0.14	duration	(s)	0.75
2020	1	15	15/1/2020	Wednesday	17	58	38	17:58:38	rotations	1.45	Soap	quantity	4.06	duration	(s)	12.09
2020	1	15	15/1/2020	Wednesday	17	58	50	17:58:50	rotations	0.4	Soap	quantity	1.12	duration	(s)	5.9
2020	1	15	15/1/2020	Wednesday	17	59	13	17:59:13	rotations	0.1	Soap	quantity	0.28	duration	(s)	3.12
2020	1	15	15/1/2020	Wednesday	17	59	32	17:59:32	rotations	0.5	Soap	quantity	1.4	duration	(s)	3.39
2020	1	16	16/1/2020	Thursday	12	11	10	12:11:10	rotations	0.05	Soap	quantity	0.14	duration	(s)	1.11
2020	1	16	16/1/2020	Thursday	12	11	15	12:11:15	rotations	0.05	Soap	quantity	0.14	duration	(s)	0.16
2020	1	16	16/1/2020	Thursday	12	11	22	12:11:22	rotations	0.35	Soap	quantity	0.98	duration	(s)	3.87
2020	1	16	16/1/2020	Thursday	17	38	47	17:38:47	rotations	0.3	Soap	quantity	0.84	duration	(s)	3.24
2020	1	16	16/1/2020	Thursday	17	42	9	17:42:9	rotations	0.75	Soap	quantity	2.1	duration	(s)	8.89
2020	1	16	16/1/2020	Thursday	17	42	35	17:42:35	rotations	0.3	Soap	quantity	0.84	duration	(s)	1.56
2020	1	16	16/1/2020	Thursday	17	42	51	17:42:51	rotations	2.4	Soap	quantity	6.72	duration	(s)	10.83
2020	1	16	16/1/2020	Thursday	17	42	57	17:42:57	rotations	0.2	Soap	quantity	0.56	duration	(s)	0.49
2020	1	17	17/1/2020	Friday	0	32	16	0:32:16	rotations	0.2	Soap	quantity	0.56	duration	(s)	4.39
2020	1	17	17/1/2020	Friday	5	42	14	5:42:14	rotations	0.3	Soap	quantity	0.84	duration	(s)	0.9
2020	1	17	17/1/2020	Friday	5	42	21	5:42:21	rotations	0.3	Soap	quantity	0.84	duration	(s)	0.81
2020	1	17	17/1/2020	Friday	5	42	41	5:42:41	rotations	2.7	Soap	quantity	7.56	duration	(s)	16.22
2020	1	17	17/1/2020	Friday	18	17	46	18:17:46	rotations	0.45	Soap	quantity	1.26	duration	(s)	0.65
2020	1	17	17/1/2020	Friday	21	53	43	21:53:43	rotations	0.3	Soap	quantity	0.84	duration	(s)	1.06
2020	1	17	17/1/2020	Friday	21	54	1	21:54:1	rotations	0.1	Soap	quantity	0.28	duration	(s)	2.59
2020	1	17	17/1/2020	Friday	21	55	58	21:55:58	rotations	0.2	Soap	quantity	0.56	duration	(s)	0.23
2020	1	17	17/1/2020	Friday	21	57	14	21:57:14	rotations	0.25	Soap	quantity	0.7	duration	(s)	2.84
2020	1	18	18/1/2020	Saturday	9	14	1	9:14:1	rotations	0.15	Soap	quantity	0.42	duration	(s)	0.67
2020	1	18	18/1/2020	Saturday	9	14	10	9:14:10	rotations	0.45	Soap	quantity	1.26	duration	(s)	3.49
2020	1	18	18/1/2020	Saturday	9	14	20	9:14:20	rotations	0.3	Soap	quantity	0.84	duration	(s)	4.9
2020	1	18	18/1/2020	Saturday	11	8	16	11:8:16	rotations	0.25	Soap	quantity	0.7	duration	(s)	1.16
2020	1	18	18/1/2020	Saturday	11	8	21	11:8:21	rotations	0.2	Soap	quantity	0.56	duration	(s)	1.52
2020	1	18	18/1/2020	Saturday	11	39	37	11:39:37	rotations	0.15	Soap	quantity	0.42	duration	(s)	0.26
2020	1	18	18/1/2020	Saturday	11	39	57	11:39:57	rotations	4.2	Soap	quantity	11.76	duration	(s)	14.94
2020	1	18	18/1/2020	Saturday	13	48	37	13:48:37	rotations	0.35	Soap	quantity	0.98	duration	(s)	4.39
2020	1	18	18/1/2020	Saturday	18	7	34	18:7:34	rotations	0.1	Soap	quantity	0.28	duration	(s)	0.23
2020	1	18	18/1/2020	Saturday	18	16	55	18:16:55	rotations	0.25	Soap	quantity	0.7	duration	(s)	1.56
2020	1	18	18/1/2020	Saturday	19	7	12	19:7:12	rotations	0.25	Soap	quantity	0.7	duration	(s)	0.66
2020	1	18	18/1/2020	Saturday	19	7	23	19:7:23	rotations	0.2	Soap	quantity	0.56	duration	(s)	4.42
2020	1	18	18/1/2020	Saturday	19	9	36	19:9:36	rotations	0.35	Soap	quantity	0.98	duration	(s)	5.8
2020	1	18	18/1/2020	Saturday	19	9	42	19:9:42	rotations	0.15	Soap	quantity	0.42	duration	(s)	0.46
2020	1	18	18/1/2020	Saturday	19	9	54	19:9:54	rotations	0.1	Soap	quantity	0.28	duration	(s)	2.33
2020	1	19	19/1/2020	Sunday	8	35	56	8:35:56	rotations	0.1	Soap	quantity	0.28	duration	(s)	1.29
2020	1	19	19/1/2020	Sunday	8	36	11	8:36:11	rotations	0.1	Soap	quantity	0.28	duration	(s)	1.05
2020	1	19	19/1/2020	Sunday	13	47	24	13:47:24	rotations	0.55	Soap	quantity	1.54	duration	(s)	3.5
2020	1	19	19/1/2020	Sunday	14	26	18	14:26:18	rotations	0.45	Soap	quantity	1.26	duration	(s)	4.34
2020	1	19	19/1/2020	Sunday	14	28	5	14:28:5	rotations	0.15	Soap	quantity	0.42	duration	(s)	1.25
2020	1	19	19/1/2020	Sunday	14	29	25	14:29:25	rotations	1	Soap	quantity	2.8	duration	(s)	7.59
2020	1	20	20/1/2020	Monday	18	14	46	18:14:46	rotations	0.15	Soap	quantity	0.42	duration	(s)	4.96
2020	1	20	20/1/2020	Monday	18	15	1	18:15:1	rotations	0.1	Soap	quantity	0.28	duration	(s)	1.48
2020	1	20	20/1/2020	Monday	18	15	7	18:15:7	rotations	0.05	Soap	quantity	0.14	duration	(s)	0.13
2020	1	21	21/1/2020	Tuesday	19	32	11	19:32:11	rotations	1	Soap	quantity	2.8	duration	(s)	7.02
2020	1	21	21/1/2020	Tuesday	19	32	54	19:32:54	rotations	0.1	Soap	quantity	0.28	duration	(s)	1.33
2020	1	22	22/1/2020	Wednesday	11	57	35	11:57:35	rotations	0.05	Soap	quantity	0.14	duration	(s)	0.3
2020	1	22	22/1/2020	Wednesday	11	57	43	11:57:43	rotations	0.3	Soap	quantity	0.84	duration	(s)	3.13
2020	1	22	22/1/2020	Wednesday	12	7	19	12:7:19	rotations	0.65	Soap	quantity	1.82	duration	(s)	6.04
2020	1	22	22/1/2020	Wednesday	15	31	47	15:31:47	rotations	0.75	Soap	quantity	2.1	duration	(s)	0.45
2020	1	22	22/1/2020	Wednesday	17	21	52	17:21:52	rotations	0.35	Soap	quantity	0.98	duration	(s)	3.33
2020	1	23	23/1/2020	Thursday	11	3	34	11:3:34	rotations	0.05	Soap	quantity	0.14	duration	(s)	0.3
2020	1	23	23/1/2020	Thursday	23	5	11	23:5:11	rotations	0.5	Soap	quantity	1.4	duration	(s)	1.62
2020	1	24	24/1/2020	Friday	8	12	49	8:12:49	rotations	0.2	Soap	quantity	0.56	duration	(s)	1.29
2020	1	24	24/1/2020	Friday	17	11	46	17:11:46	rotations	0.5	Soap	quantity	1.4	duration	(s)	0.47
2020	1	24	24/1/2020	Friday	17	23	39	17:23:39	rotations	0.25	Soap	quantity	0.7	duration	(s)	0.63
2020	1	24	24/1/2020	Friday	17	23	57	17:23:57	rotations	0.6	Soap	quantity	1.68	duration	(s)	5.22
2020	1	25	25/1/2020	Saturday	10	3	25	10:3:25	rotations	0.15	Soap	quantity	0.42	duration	(s)	2.82
2020	1	25	25/1/2020	Saturday	10	4	37	10:4:37	rotations	0.4	Soap	quantity	1.12	duration	(s)	3.92
2020	1	25	25/1/2020	Saturday	10	4	52	10:4:52	rotations	0.85	Soap	quantity	2.38	duration	(s)	5.32
2020	1	25	25/1/2020	Saturday	10	5	4	10:5:4	rotations	0.5	Soap	quantity	1.4	duration	(s)	2.86
2020	1	25	25/1/2020	Saturday	11	13	1	11:13:1	rotations	7.8	Soap	quantity	21.84	duration	(s)	18.09
2020	1	25	25/1/2020	Saturday	11	19	17	11:19:17	rotations	0.05	Soap	quantity	0.14	duration	(s)	0.07
2020	1	25	25/1/2020	Saturday	11	19	25	11:19:25	rotations	0.3	Soap	quantity	0.84	duration	(s)	2.04
2020	1	25	25/1/2020	Saturday	15	36	56	15:36:56	rotations	0.05	Soap	quantity	0.14	duration	(s)	0.16
2020	1	25	25/1/2020	Saturday	15	37	49	15:37:49	rotations	0.35	Soap	quantity	0.98	duration	(s)	0.37
2020	1	25	25/1/2020	Saturday	15	37	54	15:37:54	rotations	0.45	Soap	quantity	1.26	duration	(s)	1.52
2020	1	25	25/1/2020	Saturday	15	39	16	15:39:16	rotations	1.2	Soap	quantity	3.36	duration	(s)	2.94
2020	1	25	25/1/2020	Saturday	15	39	55	15:39:55	rotations	0.25	Soap	quantity	0.7	duration	(s)	0.45
2020	1	25	25/1/2020	Saturday	15	40	17	15:40:17	rotations	1.2	Soap	quantity	3.36	duration	(s)	3.08
2020	1	25	25/1/2020	Saturday	15	40	48	15:40:48	rotations	2.15	Soap	quantity	6.02	duration	(s)	6.74
2020	1	25	25/1/2020	Saturday	15	41	10	15:41:10	rotations	0.75	Soap	quantity	2.1	duration	(s)	0.9
2020	1	25	25/1/2020	Saturday	15	42	24	15:42:24	rotations	0.45	Soap	quantity	1.26	duration	(s)	2.22
2020	1	25	25/1/2020	Saturday	15	43	17	15:43:17	rotations	1.75	Soap	quantity	4.9	duration	(s)	2.87
2020	1	25	25/1/2020	Saturday	15	43	27	15:43:27	rotations	0.2	Soap	quantity	0.56	duration	(s)	0.32
2020	1	25	25/1/2020	Saturday	21	54	50	21:54:50	rotations	2.2	Soap	quantity	6.16	duration	(s)	5.77
2020	1	25	25/1/2020	Saturday	21	54	55	21:54:55	rotations	0.55	Soap	quantity	1.54	duration	(s)	0.38
2020	1	26	26/1/2020	Sunday	9	50	47	9:50:47	rotations	0.3	Soap	quantity	0.84	duration	(s)	0.6
2020	1	26	26/1/2020	Sunday	9	54	26	9:54:26	rotations	0.55	Soap	quantity	1.54	duration	(s)	3.45
2020	1	26	26/1/2020	Sunday	9	54	30	9:54:30	rotations	0.2	Soap	quantity	0.56	duration	(s)	1.34
2020	1	26	26/1/2020	Sunday	9	54	41	9:54:41	rotations	0.1	Soap	quantity	0.28	duration	(s)	1.47
2020	1	26	26/1/2020	Sunday	9	54	46	9:54:46	rotations	0.25	Soap	quantity	0.7	duration	(s)	0.66
2020	1	26	26/1/2020	Sunday	10	0	47	10:0:47	rotations	1.15	Soap	quantity	3.22	duration	(s)	10.24
2020	1	26	26/1/2020	Sunday	10	1	15	10:1:15	rotations	0.35	Soap	quantity	0.98	duration	(s)	1.8
2020	1	26	26/1/2020	Sunday	10	1	22	10:1:22	rotations	0.1	Soap	quantity	0.28	duration	(s)	1.45
2020	1	26	26/1/2020	Sunday	13	10	54	13:10:54	rotations	0.15	Soap	quantity	0.42	duration	(s)	0.81
2020	1	26	26/1/2020	Sunday	14	9	58	14:9:58	rotations	0.1	Soap	quantity	0.28	duration	(s)	2.38
2020	1	26	26/1/2020	Sunday	14	11	14	14:11:14	rotations	0.05	Soap	quantity	0.14	duration	(s)	1.76
2020	1	26	26/1/2020	Sunday	16	5	8	16:5:8	rotations	1.45	Soap	quantity	4.06	duration	(s)	7.28
2020	1	26	26/1/2020	Sunday	16	5	15	16:5:15	rotations	0.7	Soap	quantity	1.96	duration	(s)	1.89
2020	1	26	26/1/2020	Sunday	20	17	44	20:17:44	rotations	0.15	Soap	quantity	0.42	duration	(s)	1.62
2020	1	27	27/1/2020	Monday	15	8	52	15:8:52	rotations	2	Soap	quantity	5.6	duration	(s)	3.99
2020	1	27	27/1/2020	Monday	16	44	45	16:44:45	rotations	0.65	Soap	quantity	1.82	duration	(s)	2.22
2020	1	27	27/1/2020	Monday	20	22	45	20:22:45	rotations	0.15	Soap	quantity	0.42	duration	(s)	0.66
2020	1	27	27/1/2020	Monday	20	59	45	20:59:45	rotations	1.2	Soap	quantity	3.36	duration	(s)	2.97
2020	1	27	27/1/2020	Monday	21	0	31	21:0:31	rotations	0.1	Soap	quantity	0.28	duration	(s)	0.3
2020	1	28	28/1/2020	Tuesday	5	37	10	5:37:10	rotations	0.5	Soap	quantity	1.4	duration	(s)	5.38
2020	2	1	1/2/2020	Saturday	12	6	11	12:6:11	rotations	7.9	Soap	quantity	22.12	duration	(s)	16.72
2020	2	1	1/2/2020	Saturday	16	28	21	16:28:21	rotations	0.4	Soap	quantity	1.12	duration	(s)	4.38
2020	2	2	2/2/2020	Sunday	7	58	2	7:58:2	rotations	0.5	Soap	quantity	1.4	duration	(s)	3.39
2020	2	2	2/2/2020	Sunday	9	59	25	9:59:25	rotations	1.45	Soap	quantity	4.06	duration	(s)	2.89
2020	2	2	2/2/2020	Sunday	12	40	58	12:40:58	rotations	0.35	Soap	quantity	0.98	duration	(s)	0.57
2020	2	2	2/2/2020	Sunday	13	6	30	13:6:30	rotations	1.2	Soap	quantity	3.36	duration	(s)	4.69
2020	2	2	2/2/2020	Sunday	14	5	9	14:5:9	rotations	0.05	Soap	quantity	0.14	duration	(s)	1.44
2020	2	2	2/2/2020	Sunday	14	5	20	14:5:20	rotations	0.75	Soap	quantity	2.1	duration	(s)	2.72
2020	2	2	2/2/2020	Sunday	14	5	27	14:5:27	rotations	0.05	Soap	quantity	0.14	duration	(s)	2.52
2020	2	2	2/2/2020	Sunday	14	50	17	14:50:17	rotations	1.4	Soap	quantity	3.92	duration	(s)	4.28
2020	2	2	2/2/2020	Sunday	15	15	42	15:15:42	rotations	1.7	Soap	quantity	4.76	duration	(s)	13.38
2020	2	2	2/2/2020	Sunday	15	16	21	15:16:21	rotations	0.5	Soap	quantity	1.4	duration	(s)	2.16
2020	2	2	2/2/2020	Sunday	20	0	6	20:0:6	rotations	0.4	Soap	quantity	1.12	duration	(s)	1.15
2020	2	2	2/2/2020	Sunday	20	0	9	20:0:9	rotations	0.05	Soap	quantity	0.14	duration	(s)	0.01
2020	2	2	2/2/2020	Sunday	20	1	10	20:1:10	rotations	0.5	Soap	quantity	1.4	duration	(s)	6.41
2020	2	2	2/2/2020	Sunday	20	1	28	20:1:28	rotations	0.15	Soap	quantity	0.42	duration	(s)	1.64
2020	2	2	2/2/2020	Sunday	20	2	23	20:2:23	rotations	1.45	Soap	quantity	4.06	duration	(s)	4.74
2020	2	2	2/2/2020	Sunday	20	2	51	20:2:51	rotations	0.3	Soap	quantity	0.84	duration	(s)	2.84
2020	2	2	2/2/2020	Sunday	20	59	43	20:59:43	rotations	0.3	Soap	quantity	0.84	duration	(s)	0.28
2020	2	2	2/2/2020	Sunday	21	1	57	21:1:57	rotations	0.2	Soap	quantity	0.56	duration	(s)	0.27
2020	2	2	2/2/2020	Sunday	21	2	39	21:2:39	rotations	0.3	Soap	quantity	0.84	duration	(s)	0.63
2020	2	2	2/2/2020	Sunday	21	9	45	21:9:45	rotations	0.3	Soap	quantity	0.84	duration	(s)	1.65
2020	2	2	2/2/2020	Sunday	21	11	39	21:11:39	rotations	0.55	Soap	quantity	1.54	duration	(s)	3.29
2020	2	2	2/2/2020	Sunday	21	11	47	21:11:47	rotations	0.25	Soap	quantity	0.7	duration	(s)	0.42
2020	2	3	3/2/2020	Monday	5	32	55	5:32:55	rotations	0.4	Soap	quantity	1.12	duration	(s)	4.34
2020	2	3	3/2/2020	Monday	12	41	47	12:41:47	rotations	0.4	Soap	quantity	1.12	duration	(s)	1.4
2020	2	3	3/2/2020	Monday	12	54	20	12:54:20	rotations	0.5	Soap	quantity	1.4	duration	(s)	1.87
2020	2	3	3/2/2020	Monday	16	6	54	16:6:54	rotations	0.25	Soap	quantity	0.7	duration	(s)	0.27
2020	2	3	3/2/2020	Monday	17	19	0	17:19:0	rotations	0.05	Soap	quantity	0.14	duration	(s)	0.13
2020	2	3	3/2/2020	Monday	17	19	21	17:19:21	rotations	1.8	Soap	quantity	5.04	duration	(s)	5.89
2020	2	3	3/2/2020	Monday	17	20	8	17:20:8	rotations	0.2	Soap	quantity	0.56	duration	(s)	1.19
2020	2	3	3/2/2020	Monday	20	9	31	20:9:31	rotations	0.15	Soap	quantity	0.42	duration	(s)	0.39
2020	2	3	3/2/2020	Monday	20	9	35	20:9:35	rotations	0.1	Soap	quantity	0.28	duration	(s)	0.38
